# Supplementary material for: Adaptive Response of Group B Streptococcus to High Glucose Conditions: New Insights on the CovRS Regulation Network
Source: PLoS One. 2013 Apr 9;8(4):e61294. doi: 10.1371/journal.pone.0061294 (PMC3621830; doi:10.1371/journal.pone.0061294)
Supplement: Table S1 — qRT PCR validation of regulated genes. (XLS) [file pone.0061294.s002.xls]

## Sheet: Sheet1
				2603 V/R		ΔcovRS
				MA	qRT	MA	qRT
			potB	2	2.1	1.8	3.3
			bibA	-2.4	-2.1	-1.5	-1.4
			cfb	-5.8	-7.8	-3.7	-3.26							2603 V/R	DcovRS
			cylX	-9	-11.8	-2.4	-4.6						araC	0.17	0.274	5.88235	3.64964
			sap	-20.6	-39.3	-74.7	-129.2						potB	2.109	3.348
			sag1333	-3.3	-39	-1.6	-1.5						bibA	0.472	0.695	2.11864	1.43885
			sag2021	3.8	2.1	1.9	1.2						cfb	0.129	0.306	7.75194	3.26797
			sag0677	2.9	1.3	-1.1	1.2						cylX	0.0844944	0.216134	11.8351	4.62675
													sap	0.025471	0.00774063	39.2603	129.188
													GBS328	0.259415	0.686184	3.85483	1.45734
													GBS191	2.08012	1.16743
													GBS195	1.29534	1.16743
			bibA	2,4 down	1,5 down
				GBS strains	Fold change in gene transcription (pH 5.5/pH 7.0)
					grpE		potB		araC		cfb
					MA	qRT	MA	qRT	MA	qRT	MA	qRT
				2603 V/R	- 4.5	- 5.0	1899-12-31 05:08:00	1899-12-31 03:04:00	1899-12-31 02:03:00	1899-12-31 03:03:00	1899-12-31 02:08:00	1899-12-31 02:01:00
				DcsrRS	- 7.1	- 2.8	1899-12-31 01:09:00	1899-12-31 02:00:00	1899-12-31 02:06:00	1899-12-31 01:09:00	1899-12-31 01:07:00	1899-12-31 01:03:00
				GBS strains

## Sheet: Sheet2
		2603 V/R		ΔcovRS
		MA	qRT	MA	qRT
	potB	2	2.1	1.8	3.3
	bibA	-2.4	-2.1	-1.5	-1.4
	cfb	-5.8	-7.8	-3.7	-3.26
	cylX	-9	-11.8	-2.4	-4.6
	sap	-20.6	-39.3	-74.7	-129.2
	sag1333	-3.3	-39	-1.6	-1.5
	sag2021	3.8	2.1	1.9	1.2
	sag0677	2.9	1.3	-1.1	1.2
