# Supplementary material for: Adaptive Response of Group B Streptococcus to High Glucose Conditions: New Insights on the CovRS Regulation Network
Source: PLoS One. 2013 Apr 9;8(4):e61294. doi: 10.1371/journal.pone.0061294 (PMC3621830; doi:10.1371/journal.pone.0061294)
Supplement: Table S2 — Primers used in this study. (XLS) [file pone.0061294.s003.xls]

## Sheet: Sheet1
				2603 V/R		ΔcovRS
				MA	qRT	MA	qRT
			potB	2	2.1	1.8	3.3
			bibA	-2.4	-2.1	-1.5	-1.4
			cfb	-5.8	-7.8	-3.7	-3.26							2603 V/R	DcovRS
			cylX	-9	-11.8	-2.4	-4.6						araC	0.17	0.274	5.88235	3.64964
			sap	-20.6	-39.3	-74.7	-129.2						potB	2.109	3.348
			sag1333	-3.3	-39	-1.6	-1.5						bibA	0.472	0.695	2.11864	1.43885
			sag2021	3.8	2.1	1.9	1.2						cfb	0.129	0.306	7.75194	3.26797
			sag0677	2.9	1.3	-1.1	1.2						cylX	0.0844944	0.216134	11.8351	4.62675
													sap	0.025471	0.00774063	39.2603	129.188
													GBS328	0.259415	0.686184	3.85483	1.45734
													GBS191	2.08012	1.16743
													GBS195	1.29534	1.16743
			bibA	2,4 down	1,5 down
				GBS strains	Fold change in gene transcription (pH 5.5/pH 7.0)
					grpE		potB		araC		cfb
					MA	qRT	MA	qRT	MA	qRT	MA	qRT
				2603 V/R	- 4.5	- 5.0	1899-12-31 05:08:00	1899-12-31 03:04:00	1899-12-31 02:03:00	1899-12-31 03:03:00	1899-12-31 02:08:00	1899-12-31 02:01:00
				DcsrRS	- 7.1	- 2.8	1899-12-31 01:09:00	1899-12-31 02:00:00	1899-12-31 02:06:00	1899-12-31 01:09:00	1899-12-31 01:07:00	1899-12-31 01:03:00
				GBS strains

## Sheet: Sheet2
	TABLE S2. Primers used in this study
	Primer	Sequence (5’-3’)
	Fw RT gyrA	CTTGACGAAGGTGAGACAATTC
	Rv RT gyrA	TTGAAGCGAACAGAGTAGCC
	Fw RT cfb	TTAAGGCTTCTACACGACTACC
	Rv RT cfb	CAAGTGACAACTCCACAAGTG
	Fw RT bibA	TGCCTACACCTGGATATTATGC
	Rv RT bibA	GGCTTAGCTTCTGGTTTAACG
	Fw RT cylX	CTGAGTTTCTTACGGAAGGTGGTG
	Rv RT cylX	ATCAACGACACTGCCATCAGCACA
	Fw RT potB	ACACCTGCTCTTACACCATTC
	Rv RT potB	GGGAATTAACGCCTTCTTAACC
	Fw RT sag1333	AGGCGTCAATGACTTTCATGGTGC
	Rv RT sag1333	ACCATATCGCCTGCTTGAACCCTA
	Fw RT sag2021	CCACATGGTTCTAGTGGAAGCGTT
	Rv RT sag2021	TTTCTGTTGACGGTGGTGTTGGCT
	Fw RT sag0677	GTTTGCAGTTGCTGGACCACAAGA
	Rv RT sag0677	GAGTTGCCTCACTAGCAGTTTCCA
	Fw RT sap	TGATGCGGCTGCGATTGAATTAGC
	Rv RT sap	ATGTTCTCCAGCCCTCACCAATCA
	Fw covR	GGAATTCCATATGGGTAAAAAGATCTTAATAATCGAAG
	Rv covR	CCCGCTCGAGTTTTTCACGAATCACATAGCCCATT
	Fw pet 15	TAACGGACTTAATTAACGGTCTCCAGCTTGGCTGTTTTGGC
	Rv pet 15	GCCCTGGAAGTACAGGTTTTCGTGATGATGATGATGATG
	Fw bibA	ATAATAGATTATTTTAGATAGAAACAACCC
	Rv bibA	CATATTCGCTCCTTTATATAGTTAGTTG
	Fw sag0017	GAGGACGGTTTGCTAAATCGTTAGG
	Rv sag0017	TTCATTTTTATTAAACTACTCCTTTACGAT
	Fw cfb	GATTTATATAAGGTGGTAAATTATCGTTATG
	Rv cfb	CTCCTTTAAACTAAAATCACTTTTACTGC
	Fw PbibA	CAACCCAAACCCTTAGATTTTAC
	Rv PbibA	ATACAGCAAACGCTGCTGAC
	Fw cylX	AAGGTAAGCAAAAAGCAGATGTC
	Rv cylX	CGTGCATTGCCTTTCTTATG
