# Supplementary material for: Adaptive Response of Group B Streptococcus to High Glucose Conditions: New Insights on the CovRS Regulation Network
Source: PLoS One. 2013 Apr 9;8(4):e61294. doi: 10.1371/journal.pone.0061294 (PMC3621830; doi:10.1371/journal.pone.0061294)
Supplement: Table S3 — Expression of glucose-dependent/CovRS-dependent genes. (XLSX) [file pone.0061294.s004.xlsx]

## Sheet: ordered by locus
Table S3. glucose-dependent/CovRS-dependent genes - relative expression at 1%glucose vs no glucose
					2603V/R wild type		2603-ΔcovRS
Locus	Annotation	Common Name	Family	Sub Family	Fold change	pValue	Fold change	pValue
SAG0005	hypothetical protein		No Data	No Data	2,600 up	2,80x10^-8	1,882 up	5,48x10^-12
SAG0047	adenylosuccinate lyase	purB	Purines, pyrimidines, nucleosides, and nucleotides	Purine ribonucleotide biosynthesis	2,016 down	1,15x10^-13	1,950 down	3,28x10^-13
SAG0137	hypothetical protein		Hypothetical proteins	Conserved	2,294 down	6,34x10^-12	1,195 down	3,56x10^-8
SAG0153	4-diphosphocytidyl-2-C-methyl-D-erythritol kinase	ispE	Biosynthesis of cofactors, prosthetic groups, and carriers	Other	2,169 up	3,89x10^-11	1,381 up	1,27x10^-8
SAG0162	hypothetical protein		Hypothetical proteins	Conserved	2,213 up	1,30x10^-8	1,093 up	0.0106
SAG0165	hypothetical protein		Hypothetical proteins	Conserved	2,576 up	9,65x10^-9	1,274 up	2.37e-05
SAG0171	hypothetical protein		No Data	No Data	2,846 up	2,77x10^-10	1,114 up	0.00796
SAG0182	sensor histidine kinase, putative		Regulatory functions#Signal transduction	Protein interactions#Two-component systems	2,324 down	3,89x10^-13	1,964 down	3,49x10^-14
SAG0212	hypothetical protein		No Data	No Data	3,774 up	4,43x10^-7	1,279 up	0.0234
SAG0221	hypothetical protein		No Data	No Data	4,147 up	3,26x10^-10	1,111 down	0.000648
SAG0223	conserved hypothetical protein, fusion		Hypothetical proteins#Disrupted reading frame	Conserved#No Data	2,645 up	1,34x10^-6	1,078 down	0.0216
SAG0241	amino acid ABC transporter, permease protein		Transport and binding proteins	Amino acids, peptides and amines	2,225 up	1,41x10^-14	1,069 down	8.17e-05
SAG0242	amino acid ABC transporter, amino acid-binding protein		Transport and binding proteins	Amino acids, peptides and amines	2,132 up	1,13x10^-11	1,108 up	0.000142
SAG0244	amino acid ABC transporter, ATP-binding protein		Transport and binding proteins	Amino acids, peptides and amines	2,458 up	3,00x10^-14	1,285 up	6,77x10^-8
SAG0266	N-acetylglucosamine-6-phosphate deacetylase	nagA	Central intermediary metabolism	Amino sugars	2,819 down	1,54x10^-10	1,845 down	6,77x10^-8
SAG0308	ABC transporter, ATP-binding protein		Transport and binding proteins	Unknown substrate	2,208 up	5,01x10^-9	1,626 up	9,38x10^-10
SAG0336	helicase, putative		Unknown function	General	4,302 up	1,23x10^-10	1,781 up	6,84x10^-7
SAG0359	PTS system, mannose-specific IID component		Transport and binding proteins#Signal transduction	Carbohydrates, organic alcohols, and acids#PTS	2,292 down	2,13x10^-17	1,196 down	9,33x10^-9
SAG0360	PTS system, mannose-specific IIC component	manM	Transport and binding proteins#Signal transduction	Carbohydrates, organic alcohols, and acids#PTS	2,126 down	9,52x10^-14	1,313 down	8,12x10^-13
SAG0361	PTS system, mannose-specific IIAB components	manL	Transport and binding proteins#Signal transduction	Carbohydrates, organic alcohols, and acids#PTS	2,214 down	6,57x10^-14	1,305 down	5,31x10^-9
SAG0372	hypothetical protein		No Data	No Data	9,320 down	8,56x10^-10	1,547 up	3,03x10^-8
SAG0377	hypothetical protein		Hypothetical proteins	Conserved	2,182 up	8,07x10^-13	1,926 up	1,22x10^-11
SAG0378	transcription elongation factor NusA	nusA	Transcription	Transcription factors	2,104 up	2,58x10^-13	1,783 up	1,10x10^-11
SAG0382	ribosome-binding factor A	rbfA	Transcription	RNA processing	2,216 up	1,61x10^-13	1,594 up	4,30x10^-12
SAG0383	protein of unknown function/lipoprotein, putative		Cell envelope	Other	4,316 down	1,94x10^-14	1,709 up	5,64x10^-10
SAG0417	glycosyl transferase, group 2 family protein		Cell envelope	Biosynthesis and degradation of surface polysaccharides and lipopolysaccharides	4,138 down	9,25x10^-13	1,530 up	1,21x10^-8
SAG0418	ribonucleotide-diphosphate reductase beta subunit	nrdF-1	Purines, pyrimidines, nucleosides, and nucleotides	2'-Deoxyribonucleotide metabolism	4,211 down	4,57x10^-14	1,070 up	0.0157
SAG0419	hypothetical protein	nrdI-1	Purines, pyrimidines, nucleosides, and nucleotides	2'-Deoxyribonucleotide metabolism	5,343 down	7,09x10^-16	1,035 down	0.018
SAG0420	ribonucleotide-diphosphate reductase alpha subunit	nrdE-1	Purines, pyrimidines, nucleosides, and nucleotides	2'-Deoxyribonucleotide metabolism	4,808 down	9,40x10^-16	1,094 down	4.87e-05
SAG0421	cell wall surface anchor family protein		Cell envelope	Other	5,320 down	5,07x10^-14	1,449 down	9,20x10^-9
SAG0422	hypothetical protein		Hypothetical proteins	Conserved	3,606 down	8,14x10^-14	1,540 down	8,70x10^-9
SAG0466	thiolase		Fatty acid and phospholipid metabolism	Other	2,210 up	6,53x10^-9	1,639 up	9,76x10^-10
SAG0467	AMP-binding enzyme domain protein		Unknown function	General	2,147 up	1,47x10^-8	1,867 up	2,18x10^-9
SAG0493	phosphoglucomutase/phosphomannomutase family protein		Energy metabolism	Sugars	2,385 down	6,33x10^-11	1,357 down	5,77x10^-8
SAG0508	beta-lactam resistance factor	fibB	Cell envelope#Cellular processes	Biosynthesis and degradation of murein sacculus and peptidoglycan#Toxin production and resistance	2,154 up	8,46x10^-14	1,936 up	1,89x10^-13
SAG0554	prophage LambdaSa1, transcriptional regulator, Cro/CI family		Regulatory functions	DNA interactions	2,046 up	1,28x10^-7	1,509 down	5,27x10^-7
SAG0564	hypothetical protein		Hypothetical proteins	Conserved	2,373 up	1,70x10^-6	1,292 down	1,99x10^-8
SAG0571	hypothetical protein		No Data	No Data	2,165 up	3,61x10^-8	1,209 down	1.07e-05
SAG0575	hypotetical protein		hypotetical protein		2,715 up	1,65x10^-8	1,096 down	0.000609
SAG0576	hypothetical protein		No Data	No Data	2,118 up	4,44x10^-8	1,259 down	3,06x10^-8
SAG0578	hypothetical protein		Hypothetical proteins	Conserved	2,555 up	1,68x10^-9	1,566 down	6,45x10^-8
SAG0595	hypothetical protein		Hypothetical proteins	Conserved	3,198 up	4,41x10^-9	1,463 down	9,80x10^-7
SAG0600	hypothetical protein		No Data	No Data	2,211 down	1,39x10^-6	1,637 down	1,36x10^-8
SAG0601	hypothetical protein		No Data	No Data	3,174 up	1,42x10^-11	1,829 down	1,03x10^-8
SAG0603	hypothetical protein		Hypothetical proteins	Conserved	2,565 up	1,68x10^-6	1,506 down	1,07x10^-8
SAG0607	hypothetical protein		Hypothetical proteins	Conserved	2,450 up	6,01x10^-9	1,122 up	0.00412
SAG0612	hypothetical protein		Hypothetical proteins	Conserved	2,549 up	4,46x10^-11	1,194 up	0.000345
SAG0666	cylZ protein		Cellular processes	Pathogenesis	9,925 down	3,50x10^-19	1,792 down	7,42x10^-12
SAG0668	cylB protein	cylB	Cellular processes	Pathogenesis	8,829 down	1,03x10^-16	1,679 down	1,74x10^-10
SAG0669	cylE protein	cylE	Cellular processes	Pathogenesis	8,794 down	2,18x10^-14	1,767 down	2,46x10^-9
SAG0670	cylF protein	cylF	Cellular processes	Pathogenesis	8,634 down	9,43x10^-16	1,566 down	2,99x10^-9
SAG0671	cylI protein	cylI	Cellular processes	Pathogenesis	6,769 down	1,55x10^-13	1,283 down	0.000189
SAG0672	cylJ protein	cylJ	Cellular processes	Pathogenesis	7,102 down	1,27x10^-15	1,506 down	3,08x10^-10
SAG0673	cylK protein	cylK	Cellular processes	Pathogenesis	5,980 down	1,07x10^-15	1,832 down	4,89x10^-11
SAG0677	hypothetical protein		No Data	No Data	2,871 up	7,13x10^-8	1,141 down	0.00492
SAG0682	permease, putative		Transport and binding proteins	Unknown substrate	2,992 up	7,26x10^-12	1,570 up	1,79x10^-7
SAG0684	ABC transporter, ATP-binding protein		Transport and binding proteins	Unknown substrate	2,993 up	3,48x10^-11	1,234 up	0.00111
SAG0687	DedA family protein, putative		Unknown function	General	4,076 up	5,88x10^-9	1,837 up	1,65x10^-10
SAG0712	DNA-binding response regulator		Regulatory functions#Regulatory functions#Signal transduction	DNA interactions#Protein interactions#Two-component systems	2,807 up	3,31x10^-10	1,714 up	1,33x10^-10
SAG0715	amino acid ABC transporter, permease protein		Transport and binding proteins	Amino acids, peptides and amines	5,058 up	1,07x10^-11	1,085 up	0.0199
SAG0716	amino acid ABC transporter, permease protein		Transport and binding proteins	Amino acids, peptides and amines	3,802 up	5,94x10^-15	1,407 up	1,97x10^-11
SAG0717	amino acid ABC transporter, amino acid-binding protein		Transport and binding proteins	Amino acids, peptides and amines	4,615 up	3,82x10^-14	1,331 up	1,04x10^-9
SAG0718	amino acid ABC transporter, ATP-binding protein		Transport and binding proteins	Amino acids, peptides and amines	4,517 up	5,83x10^-15	1,226 up	7,29x10^-8
SAG0735	hypothetical protein		No Data	No Data	7,010 up	1,07x10^-9	1,951 up	1,15x10^-6
SAG0745	Mn2+/Fe2+ transporter, NRAMP family		Transport and binding proteins	Cations and iron carrying compounds	2,220 up	1,14x10^-12	1,374 up	1,21x10^-9
SAG0748	riboflavin biosynthesis protein RibA	ribA	Biosynthesis of cofactors, prosthetic groups, and carriers	Riboflavin, FMN, and FAD	2,393 down	7,32x10^-15	1,267 up	3,20x10^-8
SAG0749	riboflavin synthase, beta subunit	ribH	Biosynthesis of cofactors, prosthetic groups, and carriers	Riboflavin, FMN, and FAD	3,988 down	1,77x10^-15	1,247 down	3,12x10^-10
SAG0792	hypothetical protein		Hypothetical proteins	Conserved	2,508 down	6,55x10^-11	1,929 down	5,19x10^-12
SAG0798	hypothetical protein		Cell envelope	Other	2,186 up	1,02x10^-12	1,073 down	0.00101
SAG0802	hypothetical protein		No Data	No Data	4,826 up	2,24x10^-13	1,652 up	5,16x10^-8
SAG0813	hypothetical protein		No Data	No Data	2,174 up	9,65x10^-8	1,473 down	1,82x10^-6
SAG0814	hypothetical protein		Hypothetical proteins	Conserved	2,819 down	1,21x10^-7	1,668 down	1,19x10^-8
SAG0848	GtrA family protein		Unknown function	General	2,169 up	1,38x10^-9	1,189 down	0.000574
SAG0872	hypothetical protein		Hypothetical proteins	Conserved	2,066 up	2,55x10^-9	1,338 down	1,23x10^-8
SAG0893	hypothetical protein		Hypothetical proteins	Conserved	2,918 up	2,42x10^-8	1,953 up	5,32x10^-10
SAG0913	chloramphenicol acetyltransferase	cat	Cellular processes	Toxin production and resistance	3,697 up	1,07x10^-13	1,089 up	8,30x10^-6
SAG0916	Tn916, excisionase		Mobile and extrachromosomal element functions	Transposon functions	2,667 up	1,35x10^-8	1,238 up	6,43x10^-6
SAG0919	Tn916, hypothetical protein		Mobile and extrachromosomal element functions	Transposon functions	2,109 up	2,49x10^-11	1,214 up	1,08x10^-6
SAG0921	Tn916, transcriptional regulator, putative		Mobile and extrachromosomal element functions	Transposon functions	2,075 up	2,20x10^-8	1,345 up	3,52x10^-7
SAG0933	Tn916, FtsK/SpoIIIE family protein		Mobile and extrachromosomal element functions	Transposon functions	2,936 down	9,95x10^-10	1,139 down	0.0127
SAG0934	Tn916, hypothetical protein		Mobile and extrachromosomal element functions	Transposon functions	2,360 down	4,91x10^-7	1,078 down	0.031
SAG0935	Tn916, hypothetical protein		Mobile and extrachromosomal element functions	Transposon functions	4,049 down	5,71x10^-7	1,166 down	0.0308
SAG0941	pyruvate kinase	pyk	Energy metabolism	Glycolysis/gluconeogenesis	2,020 up	8,11x10^-12	1,989 up	3,92x10^-15
SAG0955	sugar ABC transporter, ATP-binding protein		Transport and binding proteins	Carbohydrates, organic alcohols, and acids	2,532 down	9,09x10^-16	1,950 down	1,32x10^-13
SAG0956	sugar ABC transporter, permease protein, putative		Transport and binding proteins	Carbohydrates, organic alcohols, and acids	2,546 down	2,68x10^-12	1,822 down	1,87x10^-12
SAG0964	Na+/H+ exchanger family protein		Transport and binding proteins	Cations and iron carrying compounds	2,051 down	3,50x10^-12	1,523 down	1,73x10^-9
SAG1023	hypotetical protein		hypothetical protein		3,528 up	1,61x10^-8	1,394 down	0.00885
SAG1027	hypothetical protein		Hypothetical proteins	Conserved	3,224 up	4,95x10^-11	1,346 down	0.000211
SAG1028	hypothetical protein		No Data	No Data	3,103 up	9,65x10^-10	1,285 down	7.77e-05
SAG1036	hypothetical protein		Hypothetical proteins	Conserved	2,155 up	2,29x10^-9	1,418 up	7,42x10^-7
SAG1037	hypothetical protein		No Data	No Data	5,289 up	3,31x10^-13	1,598 up	1,72x10^-6
SAG1041	hypothetical protein		No Data	No Data	3,539 up	3,51x10^-8	1,939 up	2,22x10^-11
SAG1052	cell wall surface anchor family protein, putative		Cell envelope	Other	3,160 down	1,54x10^-11	1,448 up	9,29x10^-10
SAG1053	hypothetical protein		No Data	No Data	2,006 up	1,70x10^-6	1,181 down	0.0021
SAG1069	hypothetical protein		No Data	No Data	3,493 up	3,28x10^-8	1,649 up	8,79x10^-13
SAG1080	hypotetical protein		hypothetical protein		2,359 up	3,77x10^-9	1,716 up	2,01x10^-8
SAG1081	ApbE family protein		Biosynthesis of cofactors, prosthetic groups, and carriers	Thiamine	2,089 down	1,52x10^-13	1,437 down	3,66x10^-10
SAG1082	hypothetical protein		Hypothetical proteins	Conserved	2,420 down	8,59x10^-15	1,521 down	2,37x10^-11
SAG1083	hypothetical protein		Hypothetical proteins	Conserved	3,091 down	1,37x10^-12	1,887 down	1,09x10^-11
SAG1092	phosphate acetyltransferase		Central intermediary metabolism#Energy metabolism	Other#Fermentation	2,454 down	8,26x10^-17	1,641 down	4,09x10^-13
SAG1109	spermidine/putrescine ABC transporter, permease protein	potC	Transport and binding proteins	Amino acids, peptides and amines	2,288 up	1,59x10^-14	1,694 up	1,02x10^-12
SAG1110	spermidine/putrescine ABC transporter, permease protein	potB	Transport and binding proteins	Amino acids, peptides and amines	2,001 up	2,15x10^-14	1,841 up	2,01x10^-13
SAG1126	hypothetical protein		Unknown function	General	2,466 down	1,99x10^-13	1,913 down	5,85x10^-13
SAG1128	transcriptional regulator, Cro/CI family		Regulatory functions	DNA interactions	3,699 up	2,73x10^-10	1,247 up	1.3e-05
SAG1143	hypothetical protein		Hypothetical proteins	Conserved	3,167 down	1,23x10^-14	1,178 down	9,62x10^-7
SAG1155	hypothetical protein		Cell envelope	Other	3,403 up	6,30x10^-10	1,241 down	0.000598
SAG1168	polysaccharide biosynthesis protein cpsH(V)	cpsH	Cell envelope	Biosynthesis and degradation of surface polysaccharides and lipopolysaccharides	2,182 up	7,88x10^-9	1,397 up	8,33x10^-11
SAG1237	hypothetical protein		No Data	No Data	2,854 up	3,40x10^-9	1,243 down	2.27e-05
SAG1246	hypothetical protein		No Data	No Data	3,460 up	6,46x10^-12	1,236 up	1,66x10^-7
SAG1260	hypothetical protein		No Data	No Data	2,564 up	3,60x10^-11	1,397 up	0.000269
SAG1273	hypothetical protein		Hypothetical proteins	Conserved	2,535 up	1,10x10^-8	1,296 up	8.16e-05
SAG1276	hypothetical protein		Hypothetical proteins	Conserved	2,161 up	2,36x10^-8	1,459 up	3,08x10^-10
SAG1281	hypothetical protein		No Data	No Data	2,053 up	1,37x10^-10	1,103 up	0.00704
SAG1292	hypothetical protein		No Data	No Data	2,314 up	1,66x10^-7	1,273 up	6.72e-05
SAG1293	protease, putative		Unknown function	General	2,572 up	4,29x10^-7	1,449 up	2,68x10^-9
SAG1300	hypothetical protein		Hypothetical proteins	Conserved	2,009 up	2,26x10^-10	1,394 up	2.48e-05
SAG1310	transcriptional regulator, TetR family		Regulatory functions	DNA interactions	2,378 up	9,36x10^-11	1,782 up	7,62x10^-6
SAG1322	hypothetical protein		Hypothetical proteins	Domain	2,634 up	1,47x10^-7	1,835 down	5,47x10^-8
SAG1327	sensor histidine kinase		Regulatory functions#Signal transduction	Protein interactions#Two-component systems	2,068 up	8,92x10^-11	1,623 up	5,12x10^-9
SAG1328	DNA-binding response regulator		Regulatory functions#Regulatory functions#Signal transduction	DNA interactions#Protein interactions#Two-component systems	2,188 up	1,78x10^-14	1,971 up	0
SAG1329	GTP pyrophosphokinase family protein		Unknown function	General	2,436 up	1,15x10^-13	1,898 up	6,85x10^-12
SAG1330	hypothetical protein		No Data	No Data	2,611 up	1,12x10^-11	1,167 up	0.00369
SAG1333	5'-nucleotidase family protein		Purines, pyrimidines, nucleosides, and nucleotides	Other	3,330 down	1,83x10^-15	1,642 down	6,98x10^-12
SAG1396	hypothetical protein		Hypothetical proteins	Conserved	3,103 up	1,54x10^-8	1,376 up	1,47x10^-7
SAG1408	cell wall surface anchor family protein		Cell envelope	Other	2,495 up	9,02x10^-9	1,370 up	2,44x10^-7
SAG1410	glycosyl transferase, group 1 family protein		Cell envelope	Biosynthesis and degradation of surface polysaccharides and lipopolysaccharides	2,385 up	2,07x10^-12	1,279 up	5,76x10^-8
SAG1411	glycosyl transferase, group 2 family protein		Cell envelope	Biosynthesis and degradation of surface polysaccharides and lipopolysaccharides	2,658 up	5,69x10^-15	1,253 up	4,37x10^-8
SAG1412	polysaccharide biosynthesis protein		Cell envelope	Biosynthesis and degradation of surface polysaccharides and lipopolysaccharides	2,716 up	3,16x10^-14	1,524 up	1,05x10^-11
SAG1413	hypothetical protein		Cell envelope	Other	2,371 up	8,52x10^-14	1,508 up	7,46x10^-11
SAG1414	glycosyl transferase, group 2 family protein		Cell envelope	Biosynthesis and degradation of surface polysaccharides and lipopolysaccharides	2,333 up	5,01x10^-14	1,515 up	1,46x10^-10
SAG1415	glycosyl transferase, group 2 family protein		Cell envelope	Biosynthesis and degradation of surface polysaccharides and lipopolysaccharides	2,102 up	0	1,399 up	7,68x10^-12
SAG1417	nucleotidyl transferase, putative		Biosynthesis of cofactors, prosthetic groups, and carriers	Other	2,099 up	8,39x10^-11	1,563 up	3,92x10^-9
SAG1418	polysaccharide biosynthesis protein, putative		Cell envelope	Biosynthesis and degradation of surface polysaccharides and lipopolysaccharides	2,170 up	2,24x10^-13	1,947 up	7,23x10^-15
SAG1423	glycosyl transferase, putative		Cell envelope	Biosynthesis and degradation of surface polysaccharides and lipopolysaccharides	2,117 up	1,70x10^-12	1,618 up	2,59x10^-11
SAG1425	hypothetical protein		Hypothetical proteins	Conserved	2,405 up	2,95x10^-11	1,941 up	3,13x10^-9
SAG1426	RNA polymerase sigma factor	rpoD	Transcription	Transcription factors	2,113 up	3,84x10^-14	1,686 up	1,72x10^-13
SAG1427	DNA primase	dnaG	DNA metabolism	DNA replication, recombination, and repair	2,087 up	4,58x10^-12	1,550 up	3,46x10^-11
SAG1433	hypothetical protein		Hypothetical proteins	Conserved	2,487 up	5,78x10^-8	1,423 up	2.75e-05
SAG1468	hypothetical protein		Hypothetical proteins	Conserved	3,159 up	1,53x10^-8	1,935 down	2,16x10^-8
SAG1474	amidase family protein		Unknown function	Enzymes of unknown specificity	3,118 down	6,93x10^-15	1,470 down	4,07x10^-11
SAG1481	SsrA-binding protein	smpB	Protein synthesis	Other	2,212 up	3,49x10^-9	1,716 up	1,12x10^-8
SAG1495	CAAX amino terminal protease family protein		Unknown function	General	2,091 up	1,20x10^-10	1,686 up	3,70x10^-10
SAG1497	hypothetical protein		No Data	No Data	7,482 up	1,23x10^-10	1,994 up	1,11x10^-10
SAG1503	hypothetical protein		No Data	No Data	3,142 up	1,76x10^-8	1,664 up	0.000101
SAG1515	peptide ABC transporter, ATP-binding protein		Transport and binding proteins	Amino acids, peptides and amines	2,001 up	1,56x10^-6	1,239 down	0.000313
SAG1521	transposase, IS30 family, putative		Mobile and extrachromosomal element functions	Transposon functions	2,394 up	1,54x10^-10	1,893 up	9,79x10^-11
SAG1533	manganese ABC transporter, manganese-binding adhesion liprotein		Transport and binding proteins	Cations and iron carrying compounds	2,431 down	7,35x10^-16	1,430 up	2,39x10^-11
SAG1539	hypotetical protein		hypothetical protein		4,936 up	4,47x10^-10	1,370 up	4,60x10^-7
SAG1545	hypothetical protein		Hypothetical proteins	Conserved	2,054 down	3,19x10^-12	1,294 down	2,75x10^-7
SAG1559	hypothetical protein		Cell envelope	Other	2,100 up	8,65x10^-10	1,725 up	9,93x10^-12
SAG1560	hypotetical protein		hypothetical protein		2,754 up	5,40x10^-12	1,270 up	3.1e-05
SAG1570	hypothetical protein		Hypothetical proteins	Conserved	2,914 up	5,29x10^-8	1,486 down	0.000228
SAG1578	branched-chain amino acid ABC transporter, ATP-binding protein	livF	Transport and binding proteins	Amino acids, peptides and amines	3,990 down	2,28x10^-8	1,140 up	0.00979
SAG1579	branched-chain amino acid ABC transporter, ATP-binding protein	livG	Transport and binding proteins	Amino acids, peptides and amines	2,627 up	4,06x10^-11	1,172 up	4.82e-05
SAG1603	transcriptional regulator, biotin repressor family		Regulatory functions	DNA interactions	2,986 up	8,26x10^-12	1,866 up	1,61x10^-9
SAG1640	hypothetical protein		Protein fate	Degradation of proteins, peptides, and glycopeptides	2,490 up	2,93x10^-11	1,946 up	1,17x10^-12
SAG1644	hypotetical protein		hypothetical protein		3,177 up	4,40x10^-10	1,754 up	3,05x10^-7
SAG1647	dihydroxyacetone kinase family protein		Unknown function	General	2,151 down	7,91x10^-12	1,388 down	6,65x10^-9
SAG1655	transcriptional regulator, MerR family		Regulatory functions	DNA interactions	4,890 up	1,20x10^-9	1,670 up	4,23x10^-10
SAG1659	iojap-related protein		Unknown function	General	2,019 up	3,65x10^-13	1,590 up	2,54x10^-11
SAG1660	isochorismatase family protein		Unknown function	Enzymes of unknown specificity	2,123 up	4,09x10^-13	1,726 up	1,10x10^-11
SAG1661	conserved hypothetical protein TIGR00488		Hypothetical proteins	Conserved	2,397 up	1,71x10^-11	1,849 up	2,29x10^-11
SAG1681	oxidoreductase, aldo/keto reductase family		Unknown function	Enzymes of unknown specificity	2,331 up	1,25x10^-9	1,672 down	4,21x10^-8
SAG1691	sucrose-6-phosphate hydrolase	scrB	Energy metabolism	Biosynthesis and degradation of polysaccharides	2,429 down	8,06x10^-11	1,180 down	7,14x10^-7
SAG1725	hypothetical protein		Hypothetical proteins	Conserved	2,310 down	3,91x10^-11	1,279 down	1,53x10^-8
SAG1730	hypothetical protein		Hypothetical proteins	Conserved	2,678 up	5,89x10^-12	1,944 up	8,95x10^-12
SAG1739	ABC transporter, ATP-binding protein CydC	cydC	Transport and binding proteins	Unknown substrate	3,202 up	4,19x10^-13	1,469 up	3,86x10^-10
SAG1740	ABC transporter, ATP-binding protein CydD		Transport and binding proteins	Unknown substrate	3,092 up	0	1,560 up	1,19x10^-13
SAG1741	cytochrome d ubiquinol oxidase, subunit II	cydB	Energy metabolism	Electron transport	2,041 up	1,68x10^-10	1,100 up	7.5e-05
SAG1742	cytochrome d oxidase, subunit I	cydA	Energy metabolism	Electron transport	2,386 up	9,78x10^-15	1,267 up	2,02x10^-11
SAG1743	pyridine nucleotide-disulphide oxidoreductase family protein		Unknown function	General	2,751 up	3,19x10^-15	1,608 up	1,37x10^-11
SAG1754	ribosomal protein S14	rpsN	Protein synthesis	Ribosomal proteins: synthesis and modification	2,026 down	2,45x10^-12	1,080 down	0.000557
SAG1793	50S ribosomal protein L34	rpmH	Protein synthesis	Ribosomal proteins: synthesis and modification	2,068 up	1,29x10^-10	1,916 up	9,32x10^-9
SAG1795	transposase, IS30 family, putative		Mobile and extrachromosomal element functions	Transposon functions	2,279 up	2,24x10^-12	1,912 up	2,53x10^-12
SAG1818	adenylosuccinate synthetase	purA	Purines, pyrimidines, nucleosides, and nucleotides	Purine ribonucleotide biosynthesis	2,095 up	3,19x10^-14	1,981 up	3,25x10^-14
SAG1850	hypothetical protein		No Data	No Data	2,319 up	4,51x10^-10	1,088 down	0.00133
SAG1857	prophage LambdaSa2, HNH endonuclease family protein		Mobile and extrachromosomal element functions	Prophage functions	2,193 down	1,83x10^-6	1,333 down	5,87x10^-8
SAG1877	prophage LambdaSa2, antirepressor protein, putative		Mobile and extrachromosomal element functions	Prophage functions	3,952 up	3,76x10^-11	1,781 up	1,98x10^-10
SAG1878	hypotetical protein		hypothetical protein	Domain	2,269 up	5,71x10^-7	1,122 down	0.000385
SAG1885	prophage LambdaSa2, site-specific recombinase, phage integrase family		Mobile and extrachromosomal element functions	Prophage functions	3,438 up	5,83x10^-9	1,150 up	0.000976
SAG1890	endopeptidase O	pepO	Protein fate	Degradation of proteins, peptides, and glycopeptides	2,146 down	8,48x10^-15	1,107 down	5,71x10^-10
SAG1908	hypothetical protein		No Data	No Data	32,497 down	2,33x10^-16	1,315 down	2,26x10^-8
SAG1910	transcriptional regulator, MarR family		Cellular processes#Regulatory functions	Toxin production and resistance#DNA interactions	2,547 up	1,53x10^-11	1,732 up	9,54x10^-13
SAG1924	glucan 1,6-alpha-glucosidase	dexB	Cell envelope#Energy metabolism	Biosynthesis and degradation of surface polysaccharides and lipopolysaccharides#Biosynthesis and degradation of polysaccharides	2,567 down	1,54x10^-14	1,980 down	6,08x10^-13
SAG1938	adhesion lipoprotein		Cell envelope	Other	2,745 down	7,34x10^-14	1,586 down	1,42x10^-10
SAG1962	phosphate transport system regulatory protein PhoU, putative		Regulatory functions	Other	3,678 up	4,38x10^-12	1,191 up	9.68e-05
SAG1986	site-specific recombinase, phage integrase family		DNA metabolism	DNA replication, recombination, and repair	5,014 up	6,07x10^-11	1,678 up	6,03x10^-8
SAG1988	hypothetical protein		Hypothetical proteins	Conserved	2,084 up	9,43x10^-8	1,680 up	1,11x10^-11
SAG1989	hypothetical protein		No Data	No Data	2,384 up	3,16x10^-8	1,376 up	3,92x10^-7
SAG1995	hypothetical protein		No Data	No Data	2,951 up	1,95x10^-10	1,953 up	5,08x10^-11
SAG1997	hypothetical protein		No Data	No Data	2,225 up	9,25x10^-9	1,293 up	0.00068
SAG2007	hypothetical protein		Hypothetical proteins	Conserved	3,233 up	2,94x10^-10	1,426 up	5,08x10^-6
SAG2010	hypothetical protein		No Data	No Data	2,245 up	7,90x10^-13	1,171 up	0.00343
SAG2011	hypothetical protein		Hypothetical proteins	Conserved	4,263 up	8,20x10^-10	1,941 up	3,44x10^-10
SAG2017	transcriptional regulator, Cro/CI family		Regulatory functions	DNA interactions	2,188 up	1,64x10^-8	1,297 up	0.000606
SAG2021	cell wall surface anchor family protein		Cell envelope	Other	3,826 up	1,64x10^-9	1,910 up	2,60x10^-8
SAG2026	hypothetical protein		Cell envelope	Other	2,073 up	2,36x10^-6	1,371 up	5,12x10^-8
SAG2031	hypothetical protein		No Data	No Data	2,181 up	1,69x10^-7	1,549 up	6,21x10^-8
SAG2034	hypothetical protein		Cell envelope	Other	3,265 up	4,46x10^-11	1,133 down	0.000858
SAG2039	hypotetical protein		hypothetical protein	Conserved	2,015 up	5,97x10^-9	1,464 up	7,36x10^-10
SAG2048	bifunctional homocysteine S-methyltransferase/5,10-methylenetetrahydrofolate reductase protein		Amino acid biosynthesis	Aspartate family	2,662 up	4,48x10^-11	1,529 up	1,85x10^-7
SAG2049	5-methyltetrahydropteroyltriglutamate-- homocysteine methyltransferase	metE	Amino acid biosynthesis	Aspartate family	2,191 up	3,41x10^-6	1,438 up	4,52x10^-6
SAG2062	transcription antitermination protein NusG	nusG	Transcription	Transcription factors	2,221 up	1,42x10^-14	1,284 up	2,37x10^-11
SAG2063	pathogenicity protein, putative		Cell envelope#Cellular processes	Other#Pathogenesis	2,364 down	2,12x10^-11	1,527 down	3,08x10^-10
SAG2088	hypothetical protein		No Data	No Data	4,477 up	8,80x10^-12	1,448 up	7,92x10^-6
SAG2117	hypotetical protein		hypothetical protein		2,142 up	2,52x10^-7	1,057 down	0.03
SAG2156	recombination protein F	recF	DNA metabolism	DNA replication, recombination, and repair	2,255 up	3,62x10^-10	1,905 up	1,99x10^-8
