# Supplementary material for: Adaptive Response of Group B Streptococcus to High Glucose Conditions: New Insights on the CovRS Regulation Network
Source: PLoS One. 2013 Apr 9;8(4):e61294. doi: 10.1371/journal.pone.0061294 (PMC3621830; doi:10.1371/journal.pone.0061294)
Supplement: Table S4 — Expression of glucose-dependent/CovRS-independent genes. (XLSX) [file pone.0061294.s005.xlsx]

## Sheet: ordered by locus
Table S4. glucose-dependent/CovRS-independent genes - relative expression at 1%glucose vs no glucose
					2603V/R wild type		2603-ΔcovRS
Locus	Annotation	Common Name	Family	Sub Family	Fold change	pValue	Fold change	pValue
SAG0006	GTP-binding protein YchF	ychF	Unknown function	General	2,984 up	3,06x10^-12	3,371 up	2,45x10^-11
SAG0007	peptidyl-tRNA hydrolase	pth	Protein synthesis	Other	13,209 up	5,05x10^-11	7,002 up	1,97x10^-14
SAG0008	transcription-repair coupling factor	mfd	DNA metabolism	DNA replication, recombination, and repair	6,141 up	3,15x10^-15	5,048 up	1,24x10^-14
SAG0012	hypothetical protein		Hypothetical proteins	Conserved	2,093 up	2,51x10^-10	3,418 up	3,60x10^-13
SAG0013	hypothetical protein		Unknown function	General	2,297 up	8,23x10^-12	3,649 up	1,10x10^-14
SAG0014	MesJ/Ycf62 family protein		Unknown function	General	2,285 up	1,15x10^-8	3,527 up	2,72x10^-11
SAG0031	peptidase, M23/M37 family		Protein fate	Degradation of proteins, peptides, and glycopeptides	7,249 up	2,68x10^-10	11,550 up	3,23x10^-12
SAG0033	N-acetylmannosamine-6-phosphate 2-epimerase		Energy metabolism	Sugars	134,401 down	2,50x10^-18	191,790 down	2,03x10^-15
SAG0034	sugar ABC transporter, sugar-binding protein		Transport and binding proteins	Carbohydrates, organic alcohols, and acids	128,033 down	1,71x10^-17	188,467 down	8,50x10^-16
SAG0035	sugar ABC transporter, permease protein		Transport and binding proteins	Carbohydrates, organic alcohols, and acids	78,796 down	2,61x10^-19	120,088 down	4,09x10^-15
SAG0036	sugar ABC transporter, permease protein		Transport and binding proteins	Carbohydrates, organic alcohols, and acids	66,126 down	1,50x10^-18	117,774 down	8,96x10^-17
SAG0037	hypothetical protein		Hypothetical proteins	Conserved	59,024 down	2,46x10^-18	121,028 down	8,12x10^-16
SAG0038	hypothetical protein		Hypothetical proteins	Conserved	61,223 down	1,73x10^-19	106,051 down	3,60x10^-17
SAG0039	N-acetylneuraminate lyase, putative		Central intermediary metabolism	Amino sugars	60,392 down	1,01x10^-17	91,209 down	9,91x10^-15
SAG0040	ROK family protein		Unknown function	General	48,804 down	9,75x10^-17	86,984 down	8,96x10^-16
SAG0041	acetyl xylan esterase, putative		Energy metabolism	Biosynthesis and degradation of polysaccharides	37,527 down	2,86x10^-18	64,482 down	4,48x10^-19
SAG0042	phosphosugar-binding transcriptional regulator, RpiR family		Regulatory functions	DNA interactions	13,798 down	3,32x10^-15	17,928 down	1,28x10^-14
SAG0043	phosphoribosylamine--glycine ligase	purD	Purines, pyrimidines, nucleosides, and nucleotides	Purine ribonucleotide biosynthesis	3,292 down	1,77x10^-13	4,051 down	1,03x10^-13
SAG0044	phosphoribosylaminoimidazole carboxylase catalytic subunit	purE	Purines, pyrimidines, nucleosides, and nucleotides	Purine ribonucleotide biosynthesis	3,896 down	9,34x10^-14	3,861 down	3,18x10^-13
SAG0045	phosphoribosylaminoimidazole carboxylase	purK	Purines, pyrimidines, nucleosides, and nucleotides	Purine ribonucleotide biosynthesis	2,839 down	1,60x10^-14	3,363 down	2,67x10^-15
SAG0053	aldehyde-alcohol dehydrogenase	adhE	Energy metabolism	Fermentation	6,125 down	6,97x10^-16	3,844 down	4,41x10^-15
SAG0054	alcohol dehydrogenase	adhP	Energy metabolism	Fermentation	73,814 down	2,08x10^-18	74,203 down	4,30x10^-14
SAG0057	30S ribosomal protein S10	rpsJ	Protein synthesis	Ribosomal proteins: synthesis and modification	2,866 up	1,16x10^-13	3,590 up	3,24x10^-14
SAG0058	50S ribosomal protein L3	rplC	Protein synthesis	Ribosomal proteins: synthesis and modification	2,687 up	0	2,944 up	0
SAG0059	50S ribosomal protein L4	rplD	Protein synthesis	Ribosomal proteins: synthesis and modification	2,719 up	0	2,884 up	7,18x10^-15
SAG0060	50S ribosomal protein L23	rplW	Protein synthesis	Ribosomal proteins: synthesis and modification	2,233 up	3,78x10^-14	2,324 up	3,87x10^-14
SAG0063	50S ribosomal protein L22	rplV	Protein synthesis	Ribosomal proteins: synthesis and modification	2,138 up	1,23x10^-10	2,069 up	6,34x10^-11
SAG0066	50S ribosomal protein L29	rpmC	Protein synthesis	Ribosomal proteins: synthesis and modification	2,480 up	5,30x10^-14	2,044 up	5,56x10^-13
SAG0107	CTP synthetase	pyrG	Purines, pyrimidines, nucleosides, and nucleotides	Pyrimidine ribonucleotide biosynthesis	3,669 up	3,03x10^-14	3,040 up	5,69x10^-14
SAG0108	hypothetical protein		Hypothetical proteins	Conserved	3,618 up	1,01x10^-14	10,960 up	0
SAG0109	deoxyuridine 5'-triphosphate nucleotidohydrolase	dut	Purines, pyrimidines, nucleosides, and nucleotides	2'-Deoxyribonucleotide metabolism	2,570 up	8,10x10^-12	3,869 up	2,52x10^-13
SAG0111	carbonic anhydrase-related protein		Unknown function	General	3,448 up	4,84x10^-11	3,455 up	0
SAG0113	glutamyl-tRNA synthetase	gltX	Protein synthesis	tRNA aminoacylation	2,196 up	5,33x10^-12	2,515 up	3,56x10^-12
SAG0114	ribose ABC transporter, periplasmic D-ribose-binding protein	rbsB	Transport and binding proteins	Carbohydrates, organic alcohols, and acids	16,086 down	1,71x10^-16	24,394 down	3,28x10^-18
SAG0115	ribose ABC transporter, permease protein	rbsC	Transport and binding proteins	Carbohydrates, organic alcohols, and acids	11,899 down	3,87x10^-17	14,967 down	1,09x10^-16
SAG0116	ribose ABC transporter, ATP-binding protein	rbsA	Transport and binding proteins	Carbohydrates, organic alcohols, and acids	5,858 down	1,70x10^-15	9,105 down	6,53x10^-16
SAG0118	ribokinase	rbsK	Energy metabolism	Sugars	9,315 down	3,58x10^-13	20,071 down	1,09x10^-16
SAG0119	ribose operon repressor RbsR	rbsR	Regulatory functions#Regulatory functions	DNA interactions#Small molecule interactions	20,056 down	4,68x10^-14	43,940 down	1,79x10^-15
SAG0125	argininosuccinate synthase	argG	Amino acid biosynthesis	Glutamate family	2,009 down	2,11x10^-13	6,388 down	2,88x10^-16
SAG0126	argininosuccinate lyase	argH	Amino acid biosynthesis	Glutamate family	2,120 down	4,01x10^-11	6,984 down	3,57x10^-15
SAG0129	50S ribosomal protein L28	rpmB	Protein synthesis	Ribosomal proteins: synthesis and modification	2,989 up	1,49x10^-9	3,293 up	4,43x10^-8
SAG0135	amino acid ABC transporter, ATP-binding protein		Transport and binding proteins	Amino acids, peptides and amines	2,223 up	5,34x10^-13	3,115 up	7,10x10^-15
SAG0136	amino acid ABC transporter, amino acid-binding protein/permease protein		Transport and binding proteins	Amino acids, peptides and amines	2,407 up	1,04x10^-13	4,077 up	1,71x10^-14
SAG0167	hypothetical protein		Hypothetical proteins	Conserved	2,151 up	2,84x10^-14	2,480 up	1,36x10^-13
SAG0179	hypothetical protein		Hypothetical proteins	Conserved	2,611 up	1,91x10^-9	2,104 up	1,27x10^-11
SAG0181	hydrolase, haloacid dehalogenase-like family		Unknown function	Enzymes of unknown specificity	2,682 down	2,04x10^-12	2,474 down	1,49x10^-12
SAG0183	response regulator		Regulatory functions#Signal transduction	Protein interactions#Two-component systems	2,359 down	1,53x10^-12	2,953 down	3,31x10^-13
SAG0184	hypothetical protein		Hypothetical proteins	Conserved	11,818 down	3,12x10^-18	2,543 down	6,12x10^-12
SAG0185	hypothetical protein		Cell envelope	Other	10,248 down	2,28x10^-13	2,327 down	2,28x10^-10
SAG0192	PTS system, IIABC components		Transport and binding proteins#Signal transduction	Carbohydrates, organic alcohols, and acids#PTS	19,083 down	2,20x10^-17	36,881 down	3,30x10^-19
SAG0193	alpha amylase family protein		Energy metabolism	Biosynthesis and degradation of polysaccharides	5,594 down	6,38x10^-15	13,756 down	2,56x10^-17
SAG0201	oxidoreductase, putative		Unknown function	Enzymes of unknown specificity	3,232 up	1,52x10^-10	3,193 up	3,65x10^-12
SAG0206	lipoprotein, putative		Cell envelope	Other	2,002 up	3,83x10^-12	2,736 up	1,24x10^-14
SAG0215	30S ribosomal protein S9	rpsI	Protein synthesis	Ribosomal proteins: synthesis and modification	2,246 up	8,05x10^-11	3,857 up	1,41x10^-12
SAG0260	ABC transporter, ATP-binding protein		Transport and binding proteins	Unknown substrate	3,212 up	9,74x10^-8	2,230 up	2,74x10^-11
SAG0269	acyl carrier protein phosphodiesterase, putative		Fatty acid and phospholipid metabolism	Other	2,029 up	1,01x10^-13	2,537 up	0
SAG0273	glycerol kinase	glpK	Energy metabolism	Other	54,657 down	3,59x10^-17	59,869 down	1,24x10^-20
SAG0274	alpha-glycerophosphate oxidase		Energy metabolism	Other	44,725 down	4,22x10^-18	54,630 down	1,93x10^-17
SAG0275	glycerol uptake facilitator protein	glpF-1	Transport and binding proteins	Carbohydrates, organic alcohols, and acids	49,018 down	1,73x10^-18	59,641 down	5,31x10^-18
SAG0276	NADH oxidase, putative		Energy metabolism	Electron transport	19,947 down	1,44x10^-14	13,462 down	4,52x10^-14
SAG0277	hypothetical protein		Hypothetical proteins	Conserved	15,892 down	6,32x10^-17	12,076 down	3,76x10^-15
SAG0278	transketolase	tkt	Energy metabolism	Pentose phosphate pathway	4,665 down	2,22x10^-14	2,446 down	3,59x10^-13
SAG0279	hypothetical protein		Hypothetical proteins	Conserved	6,750 down	2,10x10^-18	5,834 down	2,78x10^-19
SAG0280	ABC transporter, ATP-binding protein		Transport and binding proteins	Unknown substrate	5,516 down	3,75x10^-16	3,828 down	2,21x10^-16
SAG0281	hypothetical protein		Cell envelope	Other	7,098 down	9,36x10^-17	5,045 down	4,63x10^-16
SAG0282	PTS system, IIBC components		Transport and binding proteins#Signal transduction	Carbohydrates, organic alcohols, and acids#PTS	2,548 up	1,02x10^-11	2,820 up	4,43x10^-12
SAG0285	S-adenosyl-methyltransferase MraW	mraW	Hypothetical proteins	Conserved	2,164 up	2,65x10^-14	2,514 up	0
SAG0286	cell division protein FtsL, putative		Cellular processes	Cell division	4,021 up	3,28x10^-13	3,546 up	4,71x10^-14
SAG0287	penicillin-binding protein 2X	pbpX	Cell envelope	Biosynthesis and degradation of murein sacculus and peptidoglycan	3,019 up	1,60x10^-14	3,974 up	4,39x10^-15
SAG0288	phospho-N-acetylmuramoyl-pentapeptide- transferase	mraY	Cell envelope	Biosynthesis and degradation of murein sacculus and peptidoglycan	2,721 up	4,46x10^-13	3,288 up	2,73x10^-13
SAG0290	ABC transporter, substrate-binding protein		Transport and binding proteins	Unknown substrate	4,050 up	1,91x10^-7	11,523 up	2,06x10^-14
SAG0291	amino acid ABC transporter, permease protein		Transport and binding proteins	Amino acids, peptides and amines	7,813 up	1,40x10^-13	6,431 up	2,17x10^-14
SAG0292	amino acid ABC transporter, ATP-binding protein		Transport and binding proteins	Amino acids, peptides and amines	7,647 up	0	5,219 up	0
SAG0293	hypothetical protein		Hypothetical proteins	Conserved	2,666 up	4,75x10^-11	2,557 up	1,81x10^-13
SAG0295	nicotinate phosphoribosyltransferase		Hypothetical proteins	Conserved	2,071 up	5,85x10^-13	3,955 up	0
SAG0300	hypothetical protein		Hypothetical proteins	Conserved	6,011 up	5,54x10^-11	2,886 up	1,03x10^-13
SAG0301	hypothetical protein		No Data	No Data	7,519 up	5,15x10^-11	2,335 up	1,82x10^-8
SAG0328	PTS system, cellobiose-specific IIA component	celC	Transport and binding proteins#Signal transduction	Carbohydrates, organic alcohols, and acids#PTS	5,493 down	5,58x10^-14	18,430 down	3,56x10^-16
SAG0329	PTS system, cellobiose-specific IIB component		Transport and binding proteins#Signal transduction	Carbohydrates, organic alcohols, and acids#PTS	3,461 down	1,70x10^-11	21,574 down	4,90x10^-14
SAG0330	PTS system, cellobiose-specific IIC component	celB	Transport and binding proteins#Signal transduction	Carbohydrates, organic alcohols, and acids#PTS	3,604 down	8,95x10^-14	13,665 down	8,30x10^-17
SAG0331	formate acetyltransferase	pflD-1	Energy metabolism	Fermentation	3,254 down	8,35x10^-15	5,226 down	1,24x10^-17
SAG0332	fructose-6-phosphate aldolase		Energy metabolism	Pentose phosphate pathway	2,937 down	1,63x10^-14	5,033 down	5,37x10^-16
SAG0333	cysteine synthase A	cysK	Central intermediary metabolism	Other	2,540 down	2,89x10^-11	4,119 down	3,40x10^-13
SAG0334	glycerol dehydrogenase	gldA	Amino acid biosynthesis	Serine family	3,176 up	1,61x10^-14	2,636 up	0
SAG0338	ribosomal subunit interface protein	yfiA	Protein synthesis	Ribosomal proteins: synthesis and modification	18,890 down	6,23x10^-19	36,679 down	3,28x10^-19
SAG0339	aspartate kinase		Amino acid biosynthesis	Aspartate family	3,041 up	1,89x10^-9	2,913 up	6,07x10^-12
SAG0340	hydrolase, haloacid dehalogenase-like family		Unknown function	Enzymes of unknown specificity	2,277 up	3,38x10^-8	2,702 up	1,32x10^-11
SAG0364	hypothetical protein		Cell envelope	Other	3,344 up	6,24x10^-10	2,504 up	6,50x10^-13
SAG0365	xanthine/uracil permease family protein		Transport and binding proteins	Nucleosides, purines and pyrimidines	4,631 up	1,33x10^-13	8,702 up	0
SAG0396	queuine tRNA-ribosyltransferase	tgt	Protein synthesis	tRNA and rRNA base modification	2,551 up	2,29x10^-13	2,654 up	0
SAG0397	hypothetical protein		Hypothetical proteins	Conserved	5,459 up	1,28x10^-11	4,806 up	0
SAG0400	cytidine/deoxycytidylate deaminase family protein		Unknown function	Enzymes of unknown specificity	2,081 down	3,35x10^-13	2,913 down	1,01x10^-14
SAG0412	RecA regulator RecX	recX	Unknown function	General	3,098 up	7,30x10^-9	2,530 up	4,52x10^-13
SAG0430	cation efflux system protein		Transport and binding proteins	Cations and iron carrying compounds	2,257 up	9,70x10^-11	3,385 up	1,01x10^-13
SAG0441	hypothetical protein		Hypothetical proteins	Domain	2,252 up	2,37x10^-12	4,141 up	3,94x10^-15
SAG0442	acetyltransferase, GNAT family		Unknown function	Enzymes of unknown specificity	2,080 up	2,65x10^-12	3,897 up	5,78x10^-15
SAG0444	hypothetical protein		Hypothetical proteins	Conserved	2,141 up	3,18x10^-12	2,351 up	1,53x10^-13
SAG0450	asparagine synthetase AsnA	asnA	Amino acid biosynthesis	Aspartate family	2,391 up	5,62x10^-10	8,042 up	8,79x10^-14
SAG0459	VanZF domain protein		Unknown function	General	3,784 up	1,57x10^-10	2,775 up	8,36x10^-12
SAG0460	ABC transporter, ATP-binding/permease protein		Transport and binding proteins	Unknown substrate	3,639 up	3,13x10^-15	4,629 up	0
SAG0461	ABC transporter, ATP-binding/permease protein		Transport and binding proteins	Unknown substrate	4,014 up	0	3,642 up	6,21x10^-14
SAG0464	biotin synthetase	bioB	Biosynthesis of cofactors, prosthetic groups, and carriers	Biotin	2,271 up	1,03x10^-6	2,965 up	2,30x10^-12
SAG0473	elongation factor Tu family protein		Unknown function	General	2,581 up	3,81x10^-14	3,837 up	5,76x10^-15
SAG0474	hypothetical protein		Hypothetical proteins	Conserved	11,706 up	2,24x10^-11	7,706 up	0
SAG0486	hypothetical protein		Hypothetical proteins	Conserved	3,165 down	1,38x10^-15	3,658 down	2,13x10^-15
SAG0507	dihydroorotate dehydrogenase	pyrDA	Purines, pyrimidines, nucleosides, and nucleotides	Pyrimidine ribonucleotide biosynthesis	3,639 up	1,29x10^-8	3,538 up	5,52x10^-9
SAG0516	fructose-1,6-bisphosphatase, putative		Energy metabolism	Glycolysis/gluconeogenesis	7,438 down	4,66x10^-16	6,245 down	3,88x10^-14
SAG0517	iron-sulfur cluster-binding protein, putative		Energy metabolism	Electron transport	2,693 down	9,77x10^-15	2,256 down	7,08x10^-15
SAG0523	acetoin reductase		Unknown function	Enzymes of unknown specificity	5,189 down	2,94x10^-16	7,617 down	1,12x10^-16
SAG0527	hypothetical protein		Hypothetical proteins	Conserved	7,257 up	3,22x10^-10	20,903 up	4,06x10^-14
SAG0528	inosine-uridine preferring nucleoside hydrolase		Purines, pyrimidines, nucleosides, and nucleotides	Salvage of nucleosides and nucleotides	10,702 up	0	25,379 up	0
SAG0529	hypothetical protein		No Data	No Data	10,074 up	5,04x10^-13	12,492 up	8,62x10^-14
SAG0544	50S ribosomal protein L19	rplS	Protein synthesis	Ribosomal proteins: synthesis and modification	2,582 up	1,54x10^-10	3,084 up	1,55x10^-11
SAG0550	hypothetical protein		Hypothetical proteins	Conserved	2,470 down	4,45x10^-13	2,451 down	2,75x10^-12
SAG0629	hypothetical protein		Hypothetical proteins	Domain	3,900 down	3,23x10^-14	6,323 down	5,11x10^-15
SAG0635	acid phosphatase, class B		Central intermediary metabolism	Other	11,555 down	6,56x10^-18	9,767 down	3,55x10^-20
SAG0636	hypothetical protein		Hypothetical proteins	Conserved	15,272 down	3,17x10^-18	17,344 down	1,17x10^-20
SAG0642	hypothetical protein		hypothetical protein		3,136 down	1,23x10^-12	3,248 down	3,43x10^-13
SAG0644	transcriptional regulator, AraC family		Regulatory functions	DNA interactions	2,423 down	3,56x10^-12	2,724 down	1,55x10^-14
SAG0658	lipoprotein, putative		Cell envelope	Other	2,338 up	4,18x10^-11	2,074 up	1,29x10^-10
SAG0659	ABC transporter, ATP-binding protein		Transport and binding proteins	Unknown substrate	5,391 down	1,08x10^-16	5,633 down	2,96x10^-15
SAG0660	hypothetical protein		Cell envelope	Other	4,897 down	2,11x10^-14	4,651 down	2,71x10^-16
SAG0661	hypothetical protein		Hypothetical proteins	Conserved	4,820 down	7,95x10^-16	7,308 down	3,21x10^-17
SAG0662	cylX protein		Cellular processes#Cellular processes	Other#Pathogenesis	8,993 down	4,20x10^-16	2,441 down	7,76x10^-13
SAG0663	cylD protein	cylD	Cellular processes	Pathogenesis	11,637 down	7,40x10^-15	2,492 down	3,99x10^-12
SAG0664	cylG protein	cylG	Cellular processes	Pathogenesis	12,254 down	2,44x10^-18	2,284 down	2,05x10^-14
SAG0665	acyl carrier protein AcpC		Fatty acid and phospholipid metabolism#Cellular processes	Biosynthesis#Pathogenesis	11,974 down	1,47x10^-15	2,379 down	3,00x10^-11
SAG0667	cylA protein	cylA	Cellular processes	Pathogenesis	10,163 down	3,18x10^-15	2,031 down	2,00x10^-10
SAG0700	2-dehydro-3-deoxyphosphogluconate aldolase/4-hydroxy-2-oxoglutarate aldolase	eda-1	Amino acid biosynthesis#Energy metabolism	Glutamate family#Entner-Doudoroff	2,550 down	1,19x10^-12	3,946 down	1,17x10^-12
SAG0701	uronate isomerase	uxaC	Energy metabolism	Sugars	2,297 down	3,68x10^-9	5,350 down	9,36x10^-16
SAG0702	mannonate dehydratase	uxuA	Energy metabolism	Sugars	2,308 down	6,58x10^-13	4,673 down	2,19x10^-16
SAG0707	transcriptional regulator, RegM family		Regulatory functions	DNA interactions	5,228 down	1,14x10^-16	3,099 down	1,09x10^-14
SAG0713	hypothetical protein		Hypothetical proteins	Conserved	2,064 up	6,77x10^-11	3,172 up	5,90x10^-14
SAG0723	ribonuclease III	rncS	Transcription	RNA processing	5,153 up	2,16x10^-10	11,856 up	1,25x10^-13
SAG0724	chromosome segregation SMC protein		Cellular processes	Cell division	2,766 up	5,47x10^-13	4,992 up	4,00x10^-15
SAG0725	hydrolase, haloacid dehalogenase-like family		Unknown function	Enzymes of unknown specificity	2,902 down	2,10x10^-13	3,747 down	9,51x10^-15
SAG0726	hydrolase, haloacid dehalogenase-like family		Unknown function	Enzymes of unknown specificity	2,221 down	7,28x10^-15	2,525 down	3,63x10^-15
SAG0727	signal recognition particle-docking protein FtsY	ftsY	Protein fate	Protein and peptide secretion and trafficking	2,476 down	7,20x10^-14	2,532 down	4,05x10^-16
SAG0729	ABC transporter, permease protein, putative		Transport and binding proteins	Unknown substrate	2,256 up	2,50x10^-14	3,270 up	1,12x10^-14
SAG0730	ABC transporter, ATP-binding protein		Transport and binding proteins	Unknown substrate	3,145 up	2,47x10^-12	3,067 up	3,07x10^-13
SAG0738	hypothetical protein		Hypothetical proteins	Conserved	2,499 down	6,96x10^-14	4,203 down	7,49x10^-16
SAG0739	hypothetical protein		Hypothetical proteins	Conserved	3,301 down	3,00x10^-12	5,758 down	7,49x10^-14
SAG0741	hypothetical protein		Hypothetical proteins	Conserved	4,040 up	5,72x10^-15	5,156 up	0
SAG0742	peptidase, U32 family		Protein fate	Degradation of proteins, peptides, and glycopeptides	2,904 up	6,50x10^-14	3,604 up	4,07x10^-14
SAG0744	hypothetical protein		Cell envelope	Other	2,778 up	1,03x10^-10	2,472 down	3,24x10^-12
SAG0751	hydrolase, haloacid dehalogenase-like family		Unknown function	Enzymes of unknown specificity	3,849 up	6,64x10^-12	10,593 up	7,07x10^-15
SAG0752	phosphoglycerate mutase family protein		Energy metabolism	Glycolysis/gluconeogenesis	2,952 down	4,47x10^-16	4,158 down	2,04x10^-16
SAG0753	ebsC family protein, putative		Unknown function	General	2,034 down	8,49x10^-14	2,581 down	1,85x10^-14
SAG0761	cell division protein, FtsW/RodA/SpoVE family	ftsW	Cellular processes	Cell division	3,001 up	5,33x10^-13	2,085 up	3,36x10^-13
SAG0765	penicillin-binding protein 2b		Cell envelope	Biosynthesis and degradation of murein sacculus and peptidoglycan	3,876 up	9,88x10^-15	5,390 up	7,21x10^-15
SAG0766	recombination protein RecR	recR	DNA metabolism	DNA replication, recombination, and repair	5,094 up	1,24x10^-11	5,662 up	0
SAG0767	D-alanylalanine synthetase	ddl	Cell envelope	Biosynthesis and degradation of murein sacculus and peptidoglycan	2,652 up	2,94x10^-12	3,570 up	3,46x10^-14
SAG0772	peptide chain release factor 3	prfC	Protein synthesis	Translation factors	2,503 up	2,26x10^-12	3,902 up	0
SAG0777	ATP-dependent RNA helicase, DEAD/DEAH box family		Transcription	Other	21,947 up	2,53x10^-13	23,521 up	9,93x10^-15
SAG0782	DNA internalization-related competence protein ComEC/Rec2		Cellular processes	DNA transformation	3,521 up	1,33x10^-10	2,091 up	1,97x10^-9
SAG0785	hypothetical protein		Hypothetical proteins	Conserved	3,975 up	2,70x10^-11	4,423 up	5,31x10^-11
SAG0788	superoxide dismutase, Fe-Mn	sodA	Cellular processes	Detoxification	3,242 down	2,57x10^-14	3,528 down	5,54x10^-16
SAG0793	glycerate kinase 2	garK	Amino acid biosynthesis	Serine family	2,199 down	1,80x10^-11	6,091 down	3,42x10^-14
SAG0797	S-adenosylmethionine:tRNA ribosyltransferase-isomerase	queA	Protein synthesis	tRNA and rRNA base modification	2,208 up	9,18x10^-14	3,718 up	0
SAG0803	major facilitator family protein		Transport and binding proteins	Unknown substrate	4,343 up	1,87x10^-13	5,517 up	0
SAG0806	hydrolase, haloacid dehalogenase-like family		Unknown function	Enzymes of unknown specificity	3,235 up	7,94x10^-9	4,149 up	3,93x10^-10
SAG0807	O-methyltransferase family protein		Unknown function	Enzymes of unknown specificity	4,275 up	0	7,264 up	0
SAG0808	peptidylprolyl isomerase	prsA	Protein fate	Degradation of proteins, peptides, and glycopeptides	2,435 up	1,58x10^-12	5,840 up	4,14x10^-15
SAG0809	hypothetical protein		Hypothetical proteins	Conserved	5,203 up	3,60x10^-13	3,035 up	1,35x10^-13
SAG0810	alanyl-tRNA synthetase	alaS	Protein synthesis	tRNA aminoacylation	2,504 up	8,22x10^-14	2,302 up	0
SAG0811	hypothetical protein		Cell envelope	Other	3,711 up	3,62x10^-13	2,785 up	2,17x10^-14
SAG0818	ribonucleotide-diphosphate reductase beta subunit	nrdF-2	Purines, pyrimidines, nucleosides, and nucleotides	2'-Deoxyribonucleotide metabolism	2,737 up	2,70x10^-10	5,056 up	3,32x10^-12
SAG0819	ribonucleotide-diphosphate reductase alpha subunit	nrdE-2	Purines, pyrimidines, nucleosides, and nucleotides	2'-Deoxyribonucleotide metabolism	2,333 up	3,35x10^-13	5,382 up	4,04x10^-15
SAG0826	uridine kinase	udk	Purines, pyrimidines, nucleosides, and nucleotides	Salvage of nucleosides and nucleotides	4,076 up	1,93x10^-12	3,286 up	9,37x10^-14
SAG0843	UDP-N-acetylglucosamine 1-carboxyvinyltransferase	murA-1	Cell envelope	Biosynthesis and degradation of murein sacculus and peptidoglycan	3,530 up	2,66x10^-14	3,691 up	7,12x10^-15
SAG0849	hypothetical protein		Hypothetical proteins	Conserved	18,407 up	7,08x10^-14	33,118 up	0
SAG0853	glycogen branching enzyme	glgB	Energy metabolism	Biosynthesis and degradation of polysaccharides	15,752 down	2,88x10^-17	23,792 down	4,22x10^-17
SAG0854	glucose-1-phosphate adenylyltransferase	glgC	Energy metabolism	Biosynthesis and degradation of polysaccharides	18,463 down	1,05x10^-19	25,839 down	3,63x10^-17
SAG0856	glycogen synthase	glgA	Energy metabolism	Biosynthesis and degradation of polysaccharides	20,313 down	9,80x10^-17	30,412 down	5,41x10^-18
SAG0857	ATP synthase F0, C subunit	atpE	Energy metabolism	ATP-proton motive force interconversion	3,413 up	3,02x10^-14	2,126 up	7,00x10^-14
SAG0858	ATP synthase subunit A	atpB	Energy metabolism	ATP-proton motive force interconversion	2,403 up	2,39x10^-13	2,332 up	4,29x10^-15
SAG0860	ATP synthase subunit D	atpH	Energy metabolism	ATP-proton motive force interconversion	3,543 up	7,98x10^-14	2,842 up	9,86x10^-15
SAG0862	ATP synthase subunit C	atpG	Energy metabolism	ATP-proton motive force interconversion	2,491 up	4,65x10^-13	2,062 up	4,53x10^-13
SAG0864	ATP synthase subunit epsilon	atpC	Energy metabolism	ATP-proton motive force interconversion	4,963 up	0	2,949 up	0
SAG0865	hypothetical protein		Hypothetical proteins	Conserved	3,010 up	2,71x10^-11	3,185 up	9,80x10^-15
SAG0867	hypothetical protein		Hypothetical proteins	Conserved	2,634 up	6,59x10^-13	3,006 up	2,10x10^-13
SAG0868	DNA-entry nuclease	endA	Cellular processes	DNA transformation	3,383 up	1,93x10^-12	3,545 up	8,80x10^-13
SAG0869	phenylalanyl-tRNA synthetase alpha subunit	pheS	Protein synthesis	tRNA aminoacylation	2,167 up	7,82x10^-13	4,627 up	8,67x10^-15
SAG0870	acetyltransferase, GNAT family		Unknown function	Enzymes of unknown specificity	2,717 up	8,12x10^-11	4,569 up	2,50x10^-13
SAG0871	phenylalanyl-tRNA synthetase beta subunit	pheT	Protein synthesis	tRNA aminoacylation	2,041 up	2,14x10^-10	3,116 up	1,23x10^-14
SAG0878	acetoin dehydrogenase, thymine PPi dependent, E1 component, alpha subunit		Energy metabolism	Fermentation	2,926 down	7,36x10^-14	3,250 down	3,47x10^-15
SAG0879	acetoin dehydrogenase, thymine PPi dependent, E1 component, beta subunit		Energy metabolism	Fermentation	3,645 down	3,83x10^-14	3,434 down	7,20x10^-15
SAG0880	dihydrolipoamide acetyltransferase		Energy metabolism	Fermentation	3,205 down	8,06x10^-13	3,346 down	4,42x10^-15
SAG0883	cobyric acid synthase, putative		Biosynthesis of cofactors, prosthetic groups, and carriers	Heme, porphyrin, and cobalamin	2,104 up	8,68x10^-13	2,153 up	1,96x10^-14
SAG0894	hypothetical protein		Unknown function	General	4,598 down	3,73x10^-16	5,807 down	1,46x10^-15
SAG0895	lipoyl-binding domain protein		Unknown function	General	4,033 down	2,33x10^-16	4,106 down	4,07x10^-16
SAG0896	oxidoreductase, putative		Unknown function	Enzymes of unknown specificity	4,768 down	6,45x10^-12	6,728 down	2,54x10^-13
SAG0897	hypothetical protein		Hypothetical proteins	Conserved	4,938 down	1,62x10^-16	6,949 down	8,04x10^-17
SAG0898	No Data		No Data	No Data	2,127 down	9,14x10^-13	5,133 down	7,47x10^-14
SAG0901	No Data		No Data	No Data	2,328 down	7,14x10^-11	4,601 down	2,29x10^-12
SAG0902	No Data		No Data	No Data	2,397 down	2,41x10^-10	4,496 down	2,21x10^-13
SAG0904	hypothetical protein		No Data	No Data	2,084 up	2,18x10^-8	2,090 down	3,42x10^-8
SAG0905	nucleoside diphosphate kinase	ndk	Purines, pyrimidines, nucleosides, and nucleotides	Nucleotide and nucleoside interconversions	11,647 up	4,67x10^-14	7,358 up	0
SAG0908	HD domain protein		Unknown function	General	2,039 up	7,22x10^-12	2,517 up	1,45x10^-12
SAG0909	acetyltransferase, GNAT family		Unknown function	Enzymes of unknown specificity	2,358 up	1,57x10^-11	2,383 up	1,76x10^-11
SAG0911	cation-transporting ATPase, E1-E2 family		Transport and binding proteins	Cations and iron carrying compounds	5,771 down	2,26x10^-16	4,733 down	1,89x10^-15
SAG0912	hypothetical protein		Hypothetical proteins	Conserved	2,420 down	2,43x10^-12	2,397 down	1,32x10^-13
SAG0922	Tn916, hypotetical protein		Mobile and extrachromosomal element functions	Transposon functions	2,291 up	2,58x10^-10	2,056 up	1,42x10^-12
SAG0923	tetracycline resistance protein	tetM	Cellular processes#Mobile and extrachromosomal element functions	Toxin production and resistance#Transposon functions	3,819 up	3,18x10^-14	3,568 up	8,74x10^-15
SAG0942	signal peptidase I, putative		Protein fate	Protein and peptide secretion and trafficking	2,274 up	7,95x10^-7	2,130 down	5,61x10^-11
SAG0944	D-fructose-6-phosphate amidotransferase	glmS	Central intermediary metabolism	Amino sugars	4,417 up	3,24x10^-15	6,428 up	0
SAG0947	amino acid ABC transporter, permease protein		Transport and binding proteins	Amino acids, peptides and amines	2,857 up	1,66x10^-11	9,824 up	1,65x10^-13
SAG0948	amino acid ABC transporter, ATP-binding protein		Transport and binding proteins	Amino acids, peptides and amines	3,740 up	9,08x10^-13	10,880 up	0
SAG0949	amino acid ABC transporter, amino acid-binding protein		Transport and binding proteins	Amino acids, peptides and amines	4,846 up	1,30x10^-12	9,701 up	0
SAG0951	pantothenate kinase	coaA	Biosynthesis of cofactors, prosthetic groups, and carriers	Pantothenate and coenzyme A	3,503 down	3,25x10^-13	2,576 down	2,08x10^-12
SAG0952	hypothetical protein		Hypothetical proteins	Conserved	2,958 down	9,80x10^-15	2,929 down	2,16x10^-18
SAG0953	cytidine deaminase	cdd	Purines, pyrimidines, nucleosides, and nucleotides	Salvage of nucleosides and nucleotides	5,146 down	4,22x10^-16	5,069 down	3,99x10^-17
SAG0954	protein of unknown function/lipoprotein, putative		Cell envelope	Other	3,837 down	7,26x10^-15	2,795 down	1,41x10^-13
SAG0957	sugar ABC transporter, permease protein, putative		Transport and binding proteins	Carbohydrates, organic alcohols, and acids	2,946 down	4,23x10^-16	2,210 down	9,91x10^-15
SAG0959	L-lactate dehydrogenase	ldh	Energy metabolism#Energy metabolism	Anaerobic#Glycolysis/gluconeogenesis	3,013 up	2,12x10^-14	2,917 up	2,12x10^-13
SAG0963	hypothetical protein		Hypothetical proteins	Conserved	4,402 up	4,46x10^-13	3,044 up	3,03x10^-13
SAG0983	hypothetical protein		Hypothetical proteins	Conserved	2,169 up	2,65x10^-13	2,105 up	1,95x10^-14
SAG0986	aminopeptidase N	pepN	Protein fate	Degradation of proteins, peptides, and glycopeptides	2,969 up	3,17x10^-15	5,022 up	4,18x10^-15
SAG0994	inositol monophosphatase family protein		Unknown function	General	2,000 up	1,05x10^-12	2,245 up	2,01x10^-13
SAG1005	DNA topoisomerase I	topA	DNA metabolism	DNA replication, recombination, and repair	4,467 up	8,00x10^-15	6,601 up	8,64x10^-15
SAG1015	carbon starvation protein CstA, putative		Cellular processes#Energy metabolism	Adaptations to atypical conditions#Other	43,248 down	9,35x10^-19	29,844 down	1,26x10^-18
SAG1035	hypothetical protein		Hypothetical proteins	Conserved	4,121 up	4,74x10^-11	2,513 up	3,79x10^-11
SAG1038	phage infection protein, putative		Cell envelope	Other	3,208 up	3,61x10^-11	2,430 up	2,24x10^-10
SAG1048	hypothetical protein		Cell envelope	Other	2,831 up	1,67x10^-12	2,459 up	1,19x10^-13
SAG1049	ABC transporter, ATP-binding protein		Transport and binding proteins	Unknown substrate	2,754 up	1,15x10^-13	3,021 up	1,73x10^-14
SAG1066	phosphoglucomutase	pgm	Cell envelope#Energy metabolism	Biosynthesis and degradation of surface polysaccharides and lipopolysaccharides#Sugars	5,522 down	8,09x10^-17	2,828 down	3,78x10^-14
SAG1070	ABC transporter, ATP-binding/permease protein		Transport and binding proteins	Unknown substrate	2,516 up	5,90x10^-15	2,106 up	1,54x10^-13
SAG1071	ABC transporter, ATP-binding/permease protein		Transport and binding proteins	Unknown substrate	2,748 up	5,62x10^-14	2,302 up	3,93x10^-13
SAG1084	formate/nitrite transporter family protein		Transport and binding proteins	Anions	4,005 down	7,52x10^-13	5,564 down	7,02x10^-15
SAG1085	xanthine permease	pbuX	Transport and binding proteins	Nucleosides, purines and pyrimidines	3,176 up	4,46x10^-13	2,987 up	2,44x10^-11
SAG1088	drug resistance transporter, EmrB/QacA family, putative		Cellular processes#Transport and binding proteins	Toxin production and resistance#Other	3,192 up	1,38x10^-12	3,873 up	2,39x10^-14
SAG1089	hypothetical protein		Hypothetical proteins	Conserved	4,474 up	8,60x10^-12	4,047 up	4,33x10^-13
SAG1090	potassium uptake protein, putative		Transport and binding proteins	Cations and iron carrying compounds	4,843 up	4,07x10^-14	8,190 up	0
SAG1112	UDP-N-acetylenolpyruvoylglucosamine reductase	murB	Cell envelope	Biosynthesis and degradation of murein sacculus and peptidoglycan	2,014 up	3,60x10^-12	2,478 up	1,22x10^-13
SAG1124	aldehyde dehydrogenase family protein		Unknown function	General	8,939 down	4,88x10^-17	5,481 down	9,11x10^-18
SAG1127	hypothetical protein		Hypothetical proteins	Domain	3,453 down	1,03x10^-12	4,449 down	1,05x10^-14
SAG1135	gls24 protein, putative		Cellular processes	Adaptations to atypical conditions	5,779 down	3,36x10^-14	27,195 down	5,24x10^-17
SAG1136	hypothetical protein		Hypothetical proteins	Conserved	5,324 down	6,70x10^-15	25,713 down	2,23x10^-16
SAG1137	gls24 protein, putative		Cellular processes	Adaptations to atypical conditions	5,055 down	2,19x10^-16	22,029 down	3,08x10^-19
SAG1138	hypothetical protein		Hypothetical proteins	Conserved	5,516 down	3,20x10^-16	22,262 down	4,40x10^-19
SAG1139	hypothetical protein		Hypothetical proteins	Conserved	5,677 down	5,81x10^-17	27,231 down	4,04x10^-19
SAG1140	hypothetical protein		Hypothetical proteins	Conserved	3,558 down	3,28x10^-14	14,968 down	4,30x10^-16
SAG1141	hypothetical protein		Hypothetical proteins	Conserved	5,031 down	5,70x10^-16	23,064 down	6,29x10^-19
SAG1142	ATP-dependent DNA helicase PcrA	pcrA	DNA metabolism	DNA replication, recombination, and repair	4,183 up	5,97x10^-15	6,884 up	0
SAG1144	uracil permease	uraA	Transport and binding proteins	Nucleosides, purines and pyrimidines	7,765 up	3,56x10^-13	15,053 up	8,61x10^-15
SAG1145	sodium:alanine symporter family protein		Transport and binding proteins	Amino acids, peptides and amines	4,595 up	2,68x10^-10	15,977 up	4,87x10^-14
SAG1146	cation efflux family protein		Transport and binding proteins	Cations and iron carrying compounds	2,617 up	1,63x10^-12	3,787 up	7,32x10^-15
SAG1147	hypothetical protein		Hypothetical proteins	Conserved	7,914 up	2,09x10^-13	7,773 up	0
SAG1148	hypothetical protein		Cell envelope	Other	5,972 up	0	7,013 up	0
SAG1150	30S ribosomal protein S1	rpsA	Protein synthesis	Ribosomal proteins: synthesis and modification	2,119 up	1,03x10^-12	2,788 up	1,23x10^-13
SAG1151	hypothetical protein		Hypothetical proteins	Conserved	3,925 up	3,97x10^-9	4,324 up	7,15x10^-13
SAG1153	DNA topoisomerase IV subunit A	parC	DNA metabolism	DNA replication, recombination, and repair	3,017 up	1,39x10^-13	3,034 up	1,23x10^-14
SAG1154	DNA topoisomerase IV subunit B	parE	DNA metabolism	DNA replication, recombination, and repair	3,661 up	8,49x10^-14	4,107 up	2,47x10^-13
SAG1177	hypothetical protein		Hypothetical proteins	Conserved	3,892 down	7,32x10^-15	4,462 down	1,46x10^-15
SAG1178	purine nucleoside phosphorylase	deoD-1	Purines, pyrimidines, nucleosides, and nucleotides	Salvage of nucleosides and nucleotides	2,524 down	4,62x10^-14	2,606 down	5,54x10^-14
SAG1179	voltage-gated chloride channel family protein		Transport and binding proteins	Anions	2,279 down	5,98x10^-14	2,682 down	4,21x10^-14
SAG1180	purine nucleoside phosphorylase	deoD-2	Purines, pyrimidines, nucleosides, and nucleotides	Salvage of nucleosides and nucleotides	2,083 down	1,45x10^-13	2,325 down	1,16x10^-15
SAG1181	arsenate reductase	arsC	Cellular processes#Cellular processes	Toxin production and resistance#Detoxification	2,572 down	8,34x10^-15	2,875 down	1,79x10^-15
SAG1197	hyaluronidase		Cellular processes	Pathogenesis	3,820 down	6,70x10^-15	2,747 down	9,68x10^-15
SAG1205	adenine phosphoribosyltransferase	apt	Purines, pyrimidines, nucleosides, and nucleotides	Salvage of nucleosides and nucleotides	2,669 up	8,62x10^-13	2,238 up	2,24x10^-13
SAG1216	pullulanase, putative		Energy metabolism	Biosynthesis and degradation of polysaccharides	20,618 down	6,31x10^-14	74,675 down	2,06x10^-15
SAG1234	laminin-binding surface protein	lmb	Cell envelope	Surface structures	2,703 down	2,41x10^-12	2,936 down	1,22x10^-11
SAG1250	Tn5252, relaxase		Mobile and extrachromosomal element functions	Transposon functions	5,103 up	4,19x10^-12	2,708 up	2,04x10^-13
SAG1251	Tn5252, Orf 9 protein		Mobile and extrachromosomal element functions	Transposon functions	4,418 up	1,82x10^-13	2,938 up	1,76x10^-13
SAG1252	Tn5252, Orf 10 protein		Mobile and extrachromosomal element functions	Transposon functions	5,156 up	2,22x10^-13	2,758 up	2,60x10^-14
SAG1259	hypothetical protein		Hypothetical proteins	Conserved	4,182 down	2,83x10^-12	6,461 down	1,48x10^-14
SAG1307	hypothetical protein		No Data	No Data	3,808 up	2,13x10^-10	3,045 up	8,12x10^-11
SAG1308	hypothetical protein		No Data	No Data	7,744 up	5,79x10^-15	4,654 up	3,97x10^-15
SAG1309	hypothetical protein		hypothetical protein		6,301 up	4,33x10^-13	2,202 up	3,03x10^-9
SAG1311	hypothetical protein		Unknown function	General	2,352 up	2,40x10^-12	2,232 up	1,46x10^-12
SAG1312	ATP-dependent protease ATP-binding subunit	clpX	Protein fate	Degradation of proteins, peptides, and glycopeptides	2,291 up	2,51x10^-13	2,355 up	1,48x10^-13
SAG1313	hypothetical protein		Hypothetical proteins	Conserved	2,145 up	4,69x10^-14	2,177 up	1,78x10^-12
SAG1315	thymidylate synthase	thyA	Purines, pyrimidines, nucleosides, and nucleotides	2'-Deoxyribonucleotide metabolism	2,564 up	0	2,571 up	5,28x10^-14
SAG1321	hypothetical protein		Hypothetical proteins	Conserved	2,803 down	8,07x10^-13	3,192 down	2,11x10^-15
SAG1345	hypothetical protein		Hypothetical proteins	Conserved	2,039 up	7,75x10^-10	2,320 up	2,47x10^-10
SAG1346	PTS system, fructose specific IIABC components		Transport and binding proteins#Signal transduction	Carbohydrates, organic alcohols, and acids#PTS	3,380 down	5,92x10^-14	6,145 down	2,23x10^-15
SAG1347	1-phosphofructokinase	fruK	Energy metabolism	Glycolysis/gluconeogenesis	3,431 down	1,24x10^-12	7,155 down	6,12x10^-15
SAG1348	lactose phosphotransferase system repressor	lacR-1	Regulatory functions	DNA interactions	3,733 down	4,17x10^-16	7,387 down	2,72x10^-17
SAG1353	pyridine nucleotide-disulphide oxidoreductase family protein		Unknown function	General	2,087 up	3,66x10^-13	3,335 up	0
SAG1357	KH domain protein		Unknown function	General	2,075 up	5,66x10^-11	3,146 up	1,89x10^-12
SAG1359	permease, putative		Transport and binding proteins	Unknown substrate	2,621 up	1,13x10^-10	6,667 up	1,49x10^-14
SAG1368	50S ribosomal protein L27	rpmA	Protein synthesis	Ribosomal proteins: synthesis and modification	2,124 up	3,82x10^-12	2,323 up	2,75x10^-12
SAG1371	hypothetical protein		Hypothetical proteins	Conserved	3,284 down	3,58x10^-15	3,411 down	6,60x10^-14
SAG1372	thiamine biosynthesis protein ThiI	thiI	Biosynthesis of cofactors, prosthetic groups, and carriers	Thiamine	2,439 up	3,61x10^-11	2,531 up	2,42x10^-13
SAG1373	cysteine desulphurase	iscS-2	Biosynthesis of cofactors, prosthetic groups, and carriers	Other	2,660 up	9,93x10^-15	2,632 up	0
SAG1374	hypothetical protein		Hypothetical proteins	Conserved	2,011 up	5,96x10^-12	3,573 up	9,54x10^-14
SAG1381	sulfatase		Unknown function	Enzymes of unknown specificity	3,656 up	2,17x10^-14	4,950 up	2,44x10^-15
SAG1382	50S ribosomal protein L20	rplT	Protein synthesis	Ribosomal proteins: synthesis and modification	3,720 up	1,54x10^-12	3,569 up	1,85x10^-12
SAG1383	50S ribosomal protein L35	rpmI	Protein synthesis	Ribosomal proteins: synthesis and modification	3,306 up	2,04x10^-12	3,284 up	7,45x10^-14
SAG1384	translation initiation factor IF-3	infC	Protein synthesis	Translation factors	2,219 up	2,16x10^-14	2,688 up	3,67x10^-14
SAG1390	polysaccharide biosynthesis protein, putative		Cell envelope	Biosynthesis and degradation of surface polysaccharides and lipopolysaccharides	2,684 up	5,64x10^-10	2,531 up	7,29x10^-10
SAG1391	UDP-N-acetylmuramoylalanyl-D-glutamate--2, 6-diaminopimelate ligase	murE	Cell envelope	Biosynthesis and degradation of murein sacculus and peptidoglycan	2,633 up	2,84x10^-12	2,504 up	7,44x10^-13
SAG1392	iron compound ABC transporter, ATP-binding protein		Transport and binding proteins	Cations and iron carrying compounds	2,640 up	3,58x10^-12	9,616 up	0
SAG1395	iron compound ABC transporter, permease protein		Transport and binding proteins	Cations and iron carrying compounds	2,265 up	8,97x10^-7	3,894 up	4,11x10^-15
SAG1398	pyruvate formate-lyase-activating enzyme	pflA-2	Energy metabolism#Energy metabolism	Anaerobic#Fermentation	3,054 down	2,29x10^-13	2,993 down	3,02x10^-12
SAG1419	lipoprotein, putative		Cell envelope	Other	2,777 up	1,76x10^-12	2,239 up	3,19x10^-10
SAG1420	hypothetical protein		Hypothetical proteins	Conserved	2,367 up	1,84x10^-10	2,222 up	2,05x10^-11
SAG1421	glycosyl transferase, group 2 family protein		Cell envelope	Biosynthesis and degradation of surface polysaccharides and lipopolysaccharides	2,675 up	0	2,333 up	0
SAG1422	glycosyl transferase, group 2 family protein		Cell envelope	Biosynthesis and degradation of surface polysaccharides and lipopolysaccharides	2,104 up	1,39x10^-12	2,148 up	1,31x10^-13
SAG1438	glycogen phosphorylase	glgP	Energy metabolism	Biosynthesis and degradation of polysaccharides	2,951 down	8,38x10^-11	3,568 down	1,82x10^-12
SAG1439	4-alpha-glucanotransferase	malQ	Energy metabolism	Biosynthesis and degradation of polysaccharides	4,000 down	1,55x10^-16	4,412 down	8,17x10^-19
SAG1441	maltose/maltodextrin ABC transporter, maltose/maltodextrin-binding protein		Transport and binding proteins	Carbohydrates, organic alcohols, and acids	8,306 down	6,66x10^-18	7,141 down	2,82x10^-17
SAG1442	maltose ABC transporter, permease protein		Transport and binding proteins	Carbohydrates, organic alcohols, and acids	5,349 down	3,46x10^-17	4,754 down	8,03x10^-16
SAG1443	maltose ABC transporter, permease protein		Transport and binding proteins	Carbohydrates, organic alcohols, and acids	6,025 down	8,20x10^-16	6,241 down	3,27x10^-15
SAG1444	proton/peptide symporter family protein		Transport and binding proteins	Amino acids, peptides and amines	4,293 up	4,09x10^-14	5,842 up	0
SAG1462	cell wall surface anchor family protein		Cell envelope	Other	3,264 up	5,67x10^-12	2,154 up	3,43x10^-8
SAG1466	glutamine ABC transporter, glutamine-binding protein/permease protein	glnP	Transport and binding proteins	Amino acids, peptides and amines	2,096 up	8,30x10^-13	3,139 up	7,40x10^-15
SAG1480	amino acid permease		Transport and binding proteins	Amino acids, peptides and amines	3,614 up	3,21x10^-15	4,466 up	2,41x10^-15
SAG1484	ribosomal protein L33	rpmG-1	Protein synthesis	Ribosomal proteins: synthesis and modification	4,088 up	3,33x10^-11	2,773 up	1,71x10^-11
SAG1485	multi-drug resistance protein		Transport and binding proteins	Other	2,804 up	2,07x10^-10	2,868 up	2,39x10^-12
SAG1508	67 kDa Myosin-crossreactive streptococcal antigen		Cell envelope	Other	2,353 down	3,82x10^-12	2,530 down	7,08x10^-15
SAG1519	50S ribosomal protein L1	rplA	Protein synthesis	Ribosomal proteins: synthesis and modification	2,998 up	1,02x10^-14	4,019 up	0
SAG1520	50S ribosomal protein L11	rplK	Protein synthesis	Ribosomal proteins: synthesis and modification	3,179 up	9,73x10^-15	4,216 up	0
SAG1523	peptidase, M20/M25/M40 family		Protein fate	Degradation of proteins, peptides, and glycopeptides	2,136 up	6,44x10^-12	3,843 up	2,85x10^-14
SAG1555	hypothetical protein		No Data	No Data	2,266 down	8,34x10^-7	4,329 up	4,28x10^-14
SAG1567	acetyltransferase, GNAT family		Unknown function	Enzymes of unknown specificity	2,219 up	2,83x10^-12	7,380 up	0
SAG1587	aminotransferase, class I		Unknown function	Enzymes of unknown specificity	2,132 up	1,14x10^-11	2,734 up	4,01x10^-12
SAG1588	RNA methyltransferase, TrmH family, group 2		Protein synthesis	tRNA and rRNA base modification	4,193 up	1,35x10^-11	4,361 up	7,29x10^-15
SAG1589	amino acid permease, putative		Transport and binding proteins	Amino acids, peptides and amines	3,017 up	9,83x10^-15	5,936 up	0
SAG1590	potassium uptake protein, Trk family		Transport and binding proteins	Cations and iron carrying compounds	3,130 up	2,22x10^-13	6,446 up	4,07x10^-15
SAG1591	cation uptake protein, Trk family		Transport and binding proteins	Cations and iron carrying compounds	3,476 up	5,86x10^-15	6,497 up	2,45x10^-15
SAG1602	hypothetical protein		Cell envelope	Other	5,301 up	2,97x10^-12	2,672 up	6,18x10^-10
SAG1607	acylphosphatase		Fatty acid and phospholipid metabolism	Other	2,363 down	3,02x10^-9	2,338 down	1,98x10^-10
SAG1612	transcription elongation factor GreA	greA	Transcription	Transcription factors	3,460 up	7,91x10^-15	3,688 up	0
SAG1613	hypothetical protein		Hypothetical proteins	Conserved	2,386 up	1,94x10^-12	2,531 up	6,67x10^-13
SAG1614	acetyltransferase, GNAT family		Unknown function	Enzymes of unknown specificity	2,971 up	0	2,853 up	0
SAG1615	UDP-N-acetylmuramate--L-alanine ligase	murC	Cell envelope	Biosynthesis and degradation of murein sacculus and peptidoglycan	2,552 up	9,99x10^-15	2,384 up	4,09x10^-15
SAG1616	hypothetical protein		Hypothetical proteins	Conserved	2,304 up	4,85x10^-11	2,019 up	7,25x10^-11
SAG1631	potassium uptake protein, Trk family, putative		Transport and binding proteins	Cations and iron carrying compounds	2,103 up	2,51x10^-10	2,870 up	2,40x10^-11
SAG1632	cobalt transport family protein		Transport and binding proteins	Cations and iron carrying compounds	4,909 up	7,15x10^-12	4,169 up	1,21x10^-14
SAG1633	ABC transporter, ATP-binding protein		Transport and binding proteins	Unknown substrate	4,084 up	2,67x10^-14	4,775 up	1,47x10^-14
SAG1634	hypothetical protein		Hypothetical proteins	Conserved	2,686 up	3,15x10^-14	2,713 up	3,95x10^-15
SAG1635	sodium:dicarboxylate symporter family protein		Transport and binding proteins	Amino acids, peptides and amines	3,553 up	9,69x10^-11	9,219 up	7,35x10^-15
SAG1636	branched-chain amino acid transport system II carrier protein	brnQ-2	Transport and binding proteins	Amino acids, peptides and amines	3,999 up	1,30x10^-9	8,012 up	1,59x10^-13
SAG1637	alcohol dehydrogenase, zinc-containing	adh	Energy metabolism	Fermentation	148,648 down	1,59x10^-20	135,465 down	1,16x10^-14
SAG1642	ABC transporter, substrate-binding protein		Transport and binding proteins	Unknown substrate	19,124 up	1,11x10^-13	7,037 up	0
SAG1643	glutamine amidotransferase, class I		Unknown function	Enzymes of unknown specificity	19,918 up	6,79x10^-14	9,512 up	0
SAG1650	dihydroxyacetone kinase family protein		Unknown function	General	20,520 down	1,45x10^-17	28,654 down	1,51x10^-15
SAG1651	dihydroxyacetone kinase family protein		Unknown function	General	20,354 down	4,16x10^-18	26,993 down	4,49x10^-19
SAG1652	hypothetical protein		Hypothetical proteins	Conserved	15,897 down	1,24x10^-16	16,701 down	1,14x10^-15
SAG1653	glycerol uptake facilitator protein	glpF-2	Transport and binding proteins	Carbohydrates, organic alcohols, and acids	13,185 down	4,10x10^-17	13,781 down	5,22x10^-16
SAG1656	hypothetical protein		Hypothetical proteins	Conserved	2,793 up	1,16x10^-13	2,284 up	3,31x10^-12
SAG1657	hypothetical protein		No Data	No Data	5,020 up	2,53x10^-11	2,603 up	1,93x10^-13
SAG1658	hypothetical protein		Hypothetical proteins	Conserved	4,445 up	4,39x10^-14	3,335 up	0
SAG1670	pyruvate phosphate dikinase	ppdK	Energy metabolism	Other	3,527 down	5,48x10^-13	2,292 down	1,82x10^-12
SAG1671	hypothetical protein		Unknown function	General	2,035 up	3,20x10^-6	2,186 up	2,06x10^-12
SAG1673	3-hydroxybutyryl-CoA dehydrogenase		Fatty acid and phospholipid metabolism	Degradation	3,075 down	1,58x10^-13	4,924 down	1,11x10^-14
SAG1677	hypothetical protein		Hypothetical proteins	Conserved	26,652 down	1,04x10^-19	42,480 down	7,25x10^-19
SAG1678	hydrolase, haloacid dehalogenase-like family		Unknown function	Enzymes of unknown specificity	2,976 up	1,02x10^-12	5,703 up	3,06x10^-14
SAG1686	3-deoxy-7-phosphoheptulonate synthase		Amino acid biosynthesis	Aromatic amino acid family	2,209 up	9,44x10^-14	3,667 up	4,22x10^-15
SAG1690	PTS system, IIABC components		Transport and binding proteins#Signal transduction	Carbohydrates, organic alcohols, and acids#PTS	8,153 down	9,36x10^-16	10,969 down	2,44x10^-15
SAG1706	hypothetical protein		Hypothetical proteins	Conserved	5,892 up	0	8,517 up	3,45x10^-14
SAG1707	drug resistance transporter, EmrB/QacA family		Cellular processes#Transport and binding proteins	Toxin production and resistance#Other	5,834 up	5,36x10^-13	10,920 up	5,30x10^-14
SAG1709	excinuclease ABC subunit A	uvrA	DNA metabolism	DNA replication, recombination, and repair	2,398 up	0	2,393 up	1,14x10^-13
SAG1710	hypothetical protein		Hypothetical proteins	Conserved	2,935 up	3,76x10^-13	2,750 up	2,59x10^-12
SAG1711	magnesium transporter, CorA family		Transport and binding proteins	Cations and iron carrying compounds	4,785 up	0	4,203 up	8,01x10^-14
SAG1712	30S ribosomal protein S18	rpsR	Protein synthesis	Ribosomal proteins: synthesis and modification	4,547 up	1,94x10^-13	5,168 up	0
SAG1713	single-strand DNA-binding protein	ssb-3	DNA metabolism	DNA replication, recombination, and repair	2,784 up	3,26x10^-15	2,775 up	0
SAG1714	30S ribosomal protein S6	rpsF	Protein synthesis	Ribosomal proteins: synthesis and modification	3,584 up	1,41x10^-14	3,630 up	0
SAG1724	helicase, putative		Unknown function	General	2,866 up	2,22x10^-13	3,009 up	1,79x10^-13
SAG1727	formate acetyltransferase	pflD-2	Energy metabolism	Fermentation	2,797 down	6,51x10^-16	2,749 down	9,75x10^-15
SAG1728	FMN-binding protein		Unknown function	General	6,622 down	2,06x10^-17	3,589 down	8,90x10^-16
SAG1731	hypothetical protein		Cell envelope	Other	4,394 up	6,24x10^-10	9,833 up	7,15x10^-15
SAG1732	glycerol uptake facilitator protein, putative		Transport and binding proteins	Carbohydrates, organic alcohols, and acids	9,592 up	3,14x10^-14	8,821 up	2,47x10^-15
SAG1733	universal stress protein family		Cellular processes	Adaptations to atypical conditions	96,386 up	0	185,972 up	0
SAG1734	transporter, putative		Transport and binding proteins	Unknown substrate	300,068 up	5,76x10^-15	360,621 up	0
SAG1744	1,4-dihydroxy-2-naphthoate octaprenyltransferase,		Biosynthesis of cofactors, prosthetic groups, and carriers	Menaquinone and ubiquinone	4,099 up	3,79x10^-14	2,112 up	3,02x10^-13
SAG1748	cyclopropane-fatty-acyl-phospholipid synthase	cfa	Fatty acid and phospholipid metabolism	Biosynthesis	20,258 up	0	28,444 up	2,49x10^-15
SAG1749	transcriptional regulator, MerR family		Regulatory functions	DNA interactions	4,105 up	8,17x10^-12	2,916 up	3,22x10^-13
SAG1750	DNA polymerase III subunit epsilon		DNA metabolism	Degradation of DNA	3,079 up	2,13x10^-14	4,252 up	2,42x10^-15
SAG1756	hypothetical protein		Hypothetical proteins	Conserved	8,165 up	1,46x10^-13	7,307 up	6,29x10^-14
SAG1767	acid phosphatase		Unknown function	Enzymes of unknown specificity	5,535 down	4,64x10^-16	6,121 down	3,46x10^-17
SAG1770	30S ribosomal protein S7	rpsG	Protein synthesis	Ribosomal proteins: synthesis and modification	2,567 up	0	3,604 up	4,23x10^-15
SAG1771	30S ribosomal protein S12	rpsL	Protein synthesis	Ribosomal proteins: synthesis and modification	2,087 up	3,76x10^-14	3,321 up	0
SAG1794	hypothetical protein		Cell envelope	Other	5,856 up	0	11,810 up	0
SAG1799	putative phosphoketolase	xfp	Energy metabolism	Pentose phosphate pathway	25,803 down	4,64x10^-21	33,736 down	6,10x10^-18
SAG1800	hypothetical protein		Hypothetical proteins	Conserved	40,297 down	9,75x10^-18	65,513 down	7,01x10^-18
SAG1803	carbohydrate kinase, FGGY family		Energy metabolism	Sugars	2,463 down	6,67x10^-9	2,824 down	8,51x10^-12
SAG1804	hypothetical protein		No Data	No Data	4,465 down	4,03x10^-12	5,615 down	1,23x10^-13
SAG1805	PTS system, IIC component, putative		Transport and binding proteins#Signal transduction	Carbohydrates, organic alcohols, and acids#PTS	12,934 down	1,07x10^-17	15,306 down	1,57x10^-14
SAG1806	glyoxylate reductase, NADH-dependent		Central intermediary metabolism	Other	9,709 down	1,63x10^-16	8,232 down	8,54x10^-17
SAG1807	hypothetical protein		No Data	No Data	7,559 down	9,76x10^-17	5,603 down	3,73x10^-15
SAG1808	sugar-binding transcriptional regulator, LacI family		Regulatory functions	DNA interactions	2,178 up	9,27x10^-8	2,166 up	7,49x10^-12
SAG1809	transaldolase		Energy metabolism	Pentose phosphate pathway	20,774 down	1,92x10^-15	49,983 down	1,20x10^-14
SAG1810	L-ribulose-5-phosphate 4-epimerase		Energy metabolism	Sugars	21,445 down	2,52x10^-18	46,547 down	4,36x10^-19
SAG1811	hexulose-6-phosphate isomerase, putative		Energy metabolism	Sugars	19,728 down	2,08x10^-17	48,497 down	1,47x10^-17
SAG1812	hexulose-6-phosphate synthase, putative		Energy metabolism	Sugars	26,179 down	3,38x10^-18	61,226 down	9,88x10^-18
SAG1813	PTS system, IIA component		Transport and binding proteins#Signal transduction	Carbohydrates, organic alcohols, and acids#PTS	28,686 down	3,92x10^-19	87,674 down	1,04x10^-16
SAG1814	PTS system, IIB component		Transport and binding proteins#Signal transduction	Carbohydrates, organic alcohols, and acids#PTS	40,953 down	1,69x10^-18	127,007 down	1,59x10^-17
SAG1815	ascorbate-specific PTS system enzyme IIC	ulaA	Transport and binding proteins	Unknown substrate	35,049 down	2,99x10^-16	76,457 down	1,49x10^-16
SAG1817	hypothetical protein		No Data	No Data	6,006 up	1,58x10^-12	2,100 up	3,38x10^-10
SAG1819	perfringolysin O regulator protein	pfoR	Regulatory functions	Other	5,377 down	5,04x10^-18	8,678 down	1,05x10^-18
SAG1824	Hsp33-like chaperonin	hslO	Protein fate	Protein folding and stabilization	2,848 up	7,20x10^-12	3,781 up	1,01x10^-12
SAG1825	NifR3/Smm1 family protein		Unknown function	General	2,790 up	5,96x10^-11	4,205 up	2,15x10^-13
SAG1826	deoxynucleoside kinase family protein		Purines, pyrimidines, nucleosides, and nucleotides	Nucleotide and nucleoside interconversions	2,861 up	2,96x10^-12	3,930 up	1,47x10^-14
SAG1827	phosphinothricin N-acetyltransferase	pat	Cellular processes	Toxin production and resistance	2,859 up	1,15x10^-11	3,757 up	7,31x10^-13
SAG1832	30S ribosomal protein S2	rpsB	Protein synthesis	Ribosomal proteins: synthesis and modification	2,176 up	1,38x10^-12	3,021 up	2,41x10^-13
SAG1833	alkyl hydroperoxide reductase, subunit C	ahpC	Cellular processes	Detoxification	8,044 down	6,83x10^-18	8,527 down	3,03x10^-17
SAG1834	alkyl hydroperoxide reductase, subunit F	ahpF	Cellular processes	Detoxification	7,249 down	3,04x10^-17	8,051 down	6,53x10^-18
SAG1896	sugar-binding transcriptional regulator RegR	regR	Regulatory functions	DNA interactions	2,189 down	5,05x10^-12	2,967 down	7,44x10^-14
SAG1897	hypothetical protein		Hypothetical proteins	Conserved	20,262 down	1,06x10^-16	19,781 down	7,60x10^-16
SAG1898	PTS system, IID component		Transport and binding proteins#Signal transduction	Carbohydrates, organic alcohols, and acids#PTS	67,981 down	1,61x10^-20	86,325 down	7,56x10^-18
SAG1899	PTS system, IIC component		Transport and binding proteins#Signal transduction	Carbohydrates, organic alcohols, and acids#PTS	80,882 down	1,24x10^-19	86,335 down	6,89x10^-17
SAG1900	PTS system, IIB component		Transport and binding proteins#Signal transduction	Carbohydrates, organic alcohols, and acids#PTS	68,604 down	1,04x10^-19	72,843 down	6,38x10^-18
SAG1901	glucuronyl hydrolase		Energy metabolism	Biosynthesis and degradation of polysaccharides	71,243 down	1,47x10^-15	72,486 down	8,06x10^-17
SAG1902	PTS system, IIA component		Transport and binding proteins#Signal transduction	Carbohydrates, organic alcohols, and acids#PTS	55,179 down	2,07x10^-15	66,851 down	1,47x10^-15
SAG1904	gluconate 5-dehydrogenase		Unknown function	Enzymes of unknown specificity	39,917 down	9,46x10^-17	95,631 down	2,06x10^-17
SAG1905	hypothetical protein		Hypothetical proteins	Conserved	76,115 down	1,03x10^-19	114,644 down	2,62x10^-17
SAG1906	carbohydrate kinase, PfkB family		Energy metabolism	Sugars	57,635 down	1,10x10^-18	71,971 down	2,04x10^-15
SAG1907	keto-hydroxyglutarate-aldolase/keto-deoxy- phosphogluconate aldolase	eda-2	Amino acid biosynthesis#Energy metabolism	Glutamate family#Entner-Doudoroff	48,043 down	1,41x10^-20	56,746 down	3,79x10^-17
SAG1909	nitroreductase family protein		Unknown function	Enzymes of unknown specificity	2,000 up	9,56x10^-10	2,068 up	2,23x10^-12
SAG1912	N-acetylmuramoyl-L-alanine amidase, family 4 protein		Cell envelope	Biosynthesis and degradation of surface polysaccharides and lipopolysaccharides	4,161 up	1,20x10^-14	3,769 up	1,71x10^-13
SAG1925	sugar ABC transporter, ATP-binding protein		Transport and binding proteins	Carbohydrates, organic alcohols, and acids	3,546 down	3,33x10^-15	2,470 down	9,66x10^-14
SAG1933	PTS system, IIC component, putative		Transport and binding proteins#Signal transduction	Carbohydrates, organic alcohols, and acids#PTS	4,904 down	3,43x10^-15	7,141 down	1,28x10^-15
SAG1941	2',3'-cyclic nucleotide 2'-phosphodiesterase/3'-nucleotidase bifunctional periplasmic precursor protein	cpdB	Purines, pyrimidines, nucleosides, and nucleotides	Other	35,922 down	2,79x10^-17	28,367 down	6,84x10^-17
SAG1945	iron ABC transporter, iron-binding protein		Transport and binding proteins	Cations and iron carrying compounds	2,998 down	5,79x10^-14	5,918 down	3,42x10^-15
SAG1946	DNA-binding response regulator		Regulatory functions#Regulatory functions#Signal transduction	DNA interactions#Protein interactions#Two-component systems	2,419 down	1,33x10^-12	4,593 down	1,97x10^-14
SAG1947	hypothetical protein		Hypothetical proteins	Conserved	2,811 down	4,00x10^-12	5,701 down	3,10x10^-14
SAG1948	PTS system, IID component		Transport and binding proteins#Signal transduction	Carbohydrates, organic alcohols, and acids#PTS	45,549 down	1,70x10^-18	76,635 down	5,12x10^-18
SAG1949	PTS system, IIC component		Transport and binding proteins#Signal transduction	Carbohydrates, organic alcohols, and acids#PTS	84,298 down	3,87x10^-17	161,014 down	1,10x10^-18
SAG1950	PTS system, IIB component		Transport and binding proteins#Signal transduction	Carbohydrates, organic alcohols, and acids#PTS	119,633 down	2,59x10^-20	180,445 down	6,91x10^-17
SAG1951	PTS system, IIA component, putative		Transport and binding proteins#Signal transduction	Carbohydrates, organic alcohols, and acids#PTS	92,699 down	5,06x10^-18	113,880 down	7,54x10^-16
SAG1954	hypothetical protein		Cell envelope	Other	4,244 down	2,64x10^-14	2,125 down	7,06x10^-15
SAG1955	ABC transporter, ATP-binding protein		Transport and binding proteins	Unknown substrate	4,674 down	3,34x10^-15	2,558 down	7,33x10^-13
SAG1958	hypothetical protein		Hypothetical proteins	Conserved	2,935 down	1,20x10^-8	6,358 down	3,10x10^-13
SAG1959	PTS system, IIABC components		Transport and binding proteins#Signal transduction	Carbohydrates, organic alcohols, and acids#PTS	9,117 down	6,95x10^-17	13,262 down	1,19x10^-16
SAG1983	hypothetical protein		Hypothetical proteins	Conserved	2,901 up	1,03x10^-10	3,280 up	1,67x10^-12
SAG1984	conserved hypothetical protein TIGR00730		Hypothetical proteins	Conserved	6,364 up	1,19x10^-10	3,467 up	2,06x10^-14
SAG1993	site-specific recombinase, phage integrase family		DNA metabolism	DNA replication, recombination, and repair	5,577 up	4,06x10^-10	2,945 up	3,82x10^-11
SAG1998	hypothetical protein		No Data	No Data	2,085 up	4,69x10^-6	2,060 up	6,42x10^-10
SAG1999	hypothetical protein		hypothetical protein		2,302 down	1,05x10^-14	2,428 down	1,05x10^-13
SAG2025	hypothetical protein		Transport and binding proteins	Cations and iron carrying compounds	2,460 up	8,79x10^-11	2,656 up	1,39x10^-13
SAG2038	PAP2 family protein		Unknown function	General	4,384 up	5,67x10^-12	9,218 up	2,92x10^-12
SAG2042	rhodanese-like domain protein		Unknown function	General	4,967 down	6,41x10^-17	4,332 down	6,52x10^-16
SAG2043	cAMP factor	cfb	Cellular processes	Pathogenesis	5,767 down	2,11x10^-18	3,657 down	1,05x10^-13
SAG2047	hypothetical protein		Hypothetical proteins	Conserved	12,557 up	0	12,797 up	0
SAG2051	branched-chain amino acid transport protein AzlC, putative		Transport and binding proteins	Amino acids, peptides and amines	3,097 up	7,93x10^-11	5,168 up	7,09x10^-14
SAG2058	major facilitator family protein		Transport and binding proteins	Unknown substrate	2,771 up	7,30x10^-10	3,324 up	1,36x10^-12
SAG2060	glycosyl transferase, family 8		Cell envelope#Energy metabolism	Biosynthesis and degradation of surface polysaccharides and lipopolysaccharides#Biosynthesis and degradation of polysaccharides	2,262 up	1,01x10^-14	4,670 up	0
SAG2067	ribosomal large subunit pseudouridine synthase, RluD subfamily		Protein synthesis	tRNA and rRNA base modification	3,022 up	6,52x10^-12	2,265 up	2,16x10^-12
SAG2070	deoxyribose-phosphate aldolase	deoC	Purines, pyrimidines, nucleosides, and nucleotides#Energy metabolism	Other#Other	2,506 down	2,38x10^-14	2,105 down	2,19x10^-14
SAG2071	Na+ dependent nucleoside transporter		Transport and binding proteins	Nucleosides, purines and pyrimidines	3,022 down	1,20x10^-15	2,276 down	3,98x10^-14
SAG2072	uridine phosphorylase	udp	Purines, pyrimidines, nucleosides, and nucleotides	Other	4,516 down	3,64x10^-12	2,947 down	2,75x10^-12
SAG2073	transcriptional regulator, GntR family		Regulatory functions	DNA interactions	2,505 down	5,67x10^-15	2,389 down	3,77x10^-15
SAG2076	ABC transporter, ATP-binding protein		Transport and binding proteins	Unknown substrate	2,924 up	3,66x10^-12	5,667 up	0
SAG2077	ABC transporter, permease protein		Transport and binding proteins	Unknown substrate	3,455 up	2,16x10^-13	6,644 up	0
SAG2078	protein of unknown function/lipoprotein, putative		Cell envelope	Other	4,184 up	7,22x10^-12	7,807 up	0
SAG2079	hydrolase, haloacid dehalogenase-like family		Unknown function	Enzymes of unknown specificity	5,809 down	2,09x10^-15	5,938 down	1,32x10^-13
SAG2081	hypothetical protein		Hypothetical proteins	Conserved	2,740 up	1,03x10^-9	2,997 up	1,85x10^-14
SAG2100	cold shock protein, CSD family		Cellular processes	Adaptations to atypical conditions	3,089 up	3,60x10^-11	3,700 up	3,06x10^-14
SAG2113	hypothetical protein		Hypothetical proteins	Conserved	2,792 down	2,53x10^-10	2,893 down	2,67x10^-12
SAG2127	sensor histidine kinase		Regulatory functions#Signal transduction	Protein interactions#Two-component systems	3,293 down	6,82x10^-12	3,927 down	3,16x10^-12
SAG2128	response regulator		Regulatory functions#Signal transduction	Protein interactions#Two-component systems	2,472 down	2,32x10^-11	3,641 down	1,61x10^-12
SAG2129	amino acid ABC transporter, ATP-binding protein		Transport and binding proteins	Amino acids, peptides and amines	2,497 up	2,88x10^-11	3,187 up	6,73x10^-13
SAG2130	amino acid ABC transporter, amino acid-binding protein/permease protein		Transport and binding proteins	Amino acids, peptides and amines	2,016 up	1,59x10^-10	2,503 up	2,46x10^-15
SAG2134	hypothetical protein		Cell envelope	Other	5,225 up	4,06x10^-12	2,921 up	7,91x10^-11
SAG2136	hypothetical protein		Hypothetical proteins	Conserved	4,151 up	3,75x10^-13	2,577 up	7,81x10^-10
SAG2137	30S ribosomal protein S4	rpsD	Protein synthesis	Ribosomal proteins: synthesis and modification	3,190 up	2,73x10^-13	5,171 up	4,05x10^-15
SAG2142	glucose-inhibited division protein A	gidA	Unknown function	General	2,368 up	1,44x10^-12	2,213 up	6,59x10^-12
SAG2143	hypothetical protein		Cell envelope	Other	2,150 up	2,61x10^-13	2,070 up	1,26x10^-13
SAG2144	tRNA (5-methylaminomethyl-2-thiouridylate)-methyltransferase	trmU	Protein synthesis	tRNA and rRNA base modification	2,565 up	0	2,536 up	3,09x10^-14
SAG2145	L-serine dehydratase, iron-sulfur-dependent, beta subunit	sdhB	Energy metabolism	Amino acids and amines	2,152 down	6,01x10^-12	3,949 down	2,34x10^-14
SAG2146	L-serine dehydratase, iron-sulfur-dependent, alpha subunit	sdhA	Energy metabolism	Amino acids and amines	2,320 down	5,26x10^-12	4,693 down	8,92x10^-15
SAG2148	LysM domain protein		Unknown function	General	12,839 up	5,32x10^-14	23,749 up	2,40x10^-15
SAG2155	hypothetical protein		Hypothetical proteins	Conserved	2,062 up	1,11x10^-10	2,160 up	1,10x10^-11
SAG2157	transporter, putative		Transport and binding proteins	Unknown substrate	4,010 up	0	4,234 up	4,31x10^-15
SAG2158	transcriptional regulator, Cro/CI family		Regulatory functions	DNA interactions	5,265 up	7,32x10^-13	5,271 up	3,10x10^-14
SAG2160	transcriptional regulator, ArgR family		Regulatory functions	DNA interactions	3,416 down	1,24x10^-14	5,894 down	1,20x10^-15
SAG2161	transcriptional regulator, Crp/Fnr family		Regulatory functions	DNA interactions	2,993 down	2,05x10^-12	4,533 down	2,66x10^-13
SAG2162	hypothetical protein		Hypothetical proteins	Conserved	2,112 down	5,68x10^-12	3,673 down	2,62x10^-13
SAG2163	arginine deiminase	arcA	Energy metabolism	Amino acids and amines	9,831 down	3,44x10^-17	17,871 down	8,62x10^-19
SAG2164	acetyltransferase, GNAT family		Unknown function	Enzymes of unknown specificity	13,680 down	1,93x10^-17	23,283 down	4,30x10^-17
SAG2165	ornithine carbamoyltransferase	argF-2	Amino acid biosynthesis	Glutamate family	10,845 down	3,70x10^-20	18,892 down	2,75x10^-18
SAG2166	arginine/ornithine antiporter	arcD	Transport and binding proteins	Amino acids, peptides and amines	11,818 down	2,89x10^-18	22,563 down	5,35x10^-21
SAG2167	carbamate kinase	arcC-2	Energy metabolism	Amino acids and amines	17,977 down	7,17x10^-18	34,576 down	1,40x10^-17
SAG2169	hypothetical protein		Cell envelope	Other	8,354 up	1,46x10^-11	6,037 up	3,77x10^-14
SAG2170	hypothetical protein		Hypothetical proteins	Conserved	2,397 up	7,95x10^-15	6,692 up	4,16x10^-15
SAG2172	ABC transporter, permease protein, putative		Transport and binding proteins	Unknown substrate	2,496 up	1,01x10^-11	3,340 up	1,10x10^-11
